# Supplementary material for: IAA3-mediated repression of PIF proteins coordinates light and auxin signaling in Arabidopsis
Source: PLoS Genet. 2021 Feb 18;17(2):e1009384. doi: 10.1371/journal.pgen.1009384 (PMC7924758; doi:10.1371/journal.pgen.1009384)
Supplement: S1 Table — (XLSX) [file pgen.1009384.s001.xlsx]

## Sheet: IAA3-downregulated
test_id	shy2-3	Ler	log2(fold_change) Ler/shy2	p_value	q_value
AT1G78970	0.365396	11.9844	5.03555	5e-05	0.000673973
AT1G04660	0.74255	20.9419	4.81776	5e-05	0.000673973
AT1G29450	0.665244	17.5483	4.7213	0.00185	0.0150345
AT5G53250	1.56576	39.3765	4.6524	5e-05	0.000673973
AT5G35575	0.136403	2.985	4.45178	5e-05	0.000673973
AT4G14650	0.201643	3.74826	4.21635	5e-05	0.000673973
AT1G65310	2.24765	40.1107	4.1575	5e-05	0.000673973
AT3G05920	0.696039	11.7486	4.07718	0.00025	0.00281798
AT3G28857	0.404481	6.76527	4.064	0.0039	0.0274931
AT3G60550	0.359627	5.84249	4.02201	0.0046	0.031343
AT1G29440	2.18229	31.9908	3.87374	5e-05	0.000673973
AT5G65800	0.249599	3.24067	3.69861	0.0002	0.0023176
AT3G15540	3.34175	43.2635	3.69447	5e-05	0.000673973
AT1G29430	1.51657	19.5102	3.68534	5e-05	0.000673973
AT3G59010	0.10281	1.30931	3.67076	0.0041	0.0285786
AT2G46640	0.685117	8.35733	3.60862	5e-05	0.000673973
AT3G48970	6.1721	74.0785	3.58522	5e-05	0.000673973
AT1G31173	0.172628	2.00988	3.54137	0.002	0.0160481
AT5G18050	2.79254	31.3174	3.48731	5e-05	0.000673973
AT3G01550	0.14276	1.58369	3.47163	0.0033	0.0240455
AT2G43050	4.84883	53.4493	3.46246	5e-05	0.000673973
AT1G60190	0.106673	1.16977	3.45495	0.00275	0.0207718
AT3G18200	1.74752	17.7324	3.34301	5e-05	0.000673973
AT4G12520	1.62003	16.3638	3.33641	5e-05	0.000673973
AT5G18030	2.80892	27.0593	3.26804	5e-05	0.000673973
AT2G40610	16.6868	160.048	3.26172	5e-05	0.000673973
AT3G14370	1.6929	15.8535	3.22723	5e-05	0.000673973
AT4G10150	0.643613	5.86077	3.18682	0.0002	0.0023176
AT5G10770	8.83157	79.8855	3.17719	5e-05	0.000673973
AT1G76240	2.9557	26.6752	3.17393	5e-05	0.000673973
AT1G70985	1.37941	12.3039	3.15698	0.0001	0.00126316
AT3G42800	0.511064	4.49469	3.13665	5e-05	0.000673973
AT1G29500	2.53194	21.3719	3.0774	5e-05	0.000673973
AT5G52310	3.20316	26.9686	3.07371	5e-05	0.000673973
AT1G66020	0.12339	1.03288	3.06538	0.00305	0.0225689
AT5G18060	2.97528	24.4032	3.03597	5e-05	0.000673973
AT1G09540	0.295611	2.42241	3.03467	0.00045	0.00463028
AT3G03830	0.969231	7.90649	3.02812	0.00355	0.0255351
AT2G32990	0.662851	5.39229	3.02414	5e-05	0.000673973
AT4G11190	3.95761	31.914	3.01149	5e-05	0.000673973
AT5G42500	1.12775	8.97938	2.99317	0.0001	0.00126316
AT5G24580	3.12375	24.3578	2.96304	5e-05	0.000673973
AT5G35525	1.33015	10.3677	2.96243	0.0002	0.0023176
AT3G50120	0.277166	2.13769	2.94723	0.00025	0.00281798
AT3G46490	2.55216	19.2145	2.91241	5e-05	0.000673973
AT3G27250	0.219453	1.65196	2.9122	0.0077	0.0469562
AT1G78490	2.6448	19.8179	2.90557	5e-05	0.000673973
AT2G47880	0.595248	4.43695	2.89801	0.00455	0.0310428
AT4G13290	0.392004	2.89018	2.88222	5e-05	0.000673973
AT1G72230	2.77032	20.3985	2.88034	5e-05	0.000673973
AT4G37410	2.04616	14.934	2.86761	5e-05	0.000673973
AT5G60660	3.76199	27.3706	2.86306	5e-05	0.000673973
AT3G02480	4.31607	31.2551	2.8563	5e-05	0.000673973
AT1G04240	6.68416	48.3202	2.85381	5e-05	0.000673973
AT2G47770	0.713845	5.07158	2.82875	0.0001	0.00126316
AT1G08430	0.677344	4.69115	2.79198	5e-05	0.000673973
AT5G03960	0.494565	3.35354	2.76145	0.0001	0.00126316
AT4G16515	17.5897	119.139	2.75984	5e-05	0.000673973
AT5G18020	4.61675	30.8356	2.73965	5e-05	0.000673973
AT5G59130	0.17394	1.15503	2.73127	0.0008	0.00753321
AT5G05960	7.99544	52.4534	2.71379	5e-05	0.000673973
AT4G38850	1.2215	7.99046	2.70963	0.0013	0.0112815
AT5G62080	0.523501	3.39255	2.69611	0.00775	0.0471835
AT5G38010	0.685172	4.43151	2.69326	5e-05	0.000673973
AT1G53700	1.26551	7.99089	2.65864	5e-05	0.000673973
AT3G29030	4.66338	29.1581	2.64445	5e-05	0.000673973
AT4G11320	7.62723	47.3618	2.63449	5e-05	0.000673973
AT1G29510	3.48248	21.5419	2.62895	5e-05	0.000673973
AT1G04250	12.8929	79.5897	2.62601	5e-05	0.000673973
AT2G33230	0.344681	2.12555	2.6245	0.00115	0.0101821
AT2G35300	1.6139	9.77644	2.59876	0.00525	0.0347776
AT5G23370	0.483799	2.92484	2.59588	0.00155	0.0129936
AT1G72140	1.73688	10.4673	2.59132	5e-05	0.000673973
AT5G62280	49.9567	300.493	2.58858	5e-05	0.000673973
AT5G44050	0.30494	1.82251	2.57933	0.0013	0.0112815
AT4G19380	1.67643	9.72454	2.53624	5e-05	0.000673973
AT3G16690	1.37457	7.93638	2.5295	5e-05	0.000673973
AT3G53250	3.60098	20.712	2.52401	0.0045	0.0307784
AT5G10430	68.0183	385.598	2.5031	5e-05	0.000673973
AT4G35720	8.5524	48.2315	2.49557	5e-05	0.000673973
AT4G17220	0.292918	1.60919	2.45777	0.0007	0.00672103
AT3G55230	5.27261	28.9287	2.45591	5e-05	0.000673973
AT4G14560	8.73387	47.6896	2.44898	5e-05	0.000673973
AT4G35060	2.07	11.2759	2.44554	5e-05	0.000673973
AT4G34650	2.07448	11.2497	2.43907	5e-05	0.000673973
AT4G32280	4.79033	25.9117	2.43541	5e-05	0.000673973
AT1G76610	0.420628	2.26232	2.42719	0.007	0.04359
AT5G44440	13.1859	70.8837	2.42646	5e-05	0.000673973
AT2G23180	1.78236	9.46857	2.40936	5e-05	0.000673973
AT2G06002	7.53943	39.9579	2.40595	5e-05	0.000673973
AT4G04750	0.241661	1.27964	2.40469	0.00365	0.0261008
AT5G18080	18.5347	97.7755	2.39925	0.0008	0.00753321
AT3G59900	7.51351	39.4108	2.39103	5e-05	0.000673973
AT5G45950	8.3678	43.7565	2.38658	5e-05	0.000673973
AT4G17340	8.61203	44.4669	2.36831	5e-05	0.000673973
AT3G25820	0.531359	2.74242	2.36769	0.0002	0.0023176
AT1G62440	0.928504	4.78026	2.36411	5e-05	0.000673973
AT3G23090	3.50996	18.0413	2.36178	5e-05	0.000673973
AT5G22355	0.552859	2.83445	2.35809	5e-05	0.000673973
AT4G39770	0.594776	3.04889	2.35787	0.0001	0.00126316
AT5G48070	0.291844	1.48836	2.35045	0.0077	0.0469562
AT5G53980	14.7099	74.7549	2.34538	5e-05	0.000673973
AT5G12940	7.58638	38.3723	2.33858	5e-05	0.000673973
AT3G07000	0.235943	1.18896	2.33319	0.0011	0.00981431
AT3G52370	1.6578	8.20647	2.30749	5e-05	0.000673973
AT5G06720	0.922288	4.49145	2.28389	5e-05	0.000673973
AT1G16850	0.651435	3.16955	2.28259	0.00595	0.0384047
AT4G39320	1.21159	5.80902	2.26139	0.0007	0.00672103
AT1G54200	1.77785	8.51453	2.25979	5e-05	0.000673973
AT5G49630	4.42719	21.1614	2.25697	5e-05	0.000673973
AT1G29025	1.95759	9.31543	2.25055	5e-05	0.000673973
AT5G44260	22.2731	105.717	2.24684	5e-05	0.000673973
AT2G46790	0.622665	2.95221	2.24527	5e-05	0.000673973
AT3G24715	1.60844	7.58433	2.23736	5e-05	0.000673973
AT1G64390	10.6957	50.4298	2.23725	5e-05	0.000673973
AT4G28250	2.82392	13.2997	2.23562	5e-05	0.000673973
AT2G01610	0.471219	2.21059	2.22996	0.0048	0.0324039
AT5G67020	1.79972	8.41797	2.2257	5e-05	0.000673973
AT1G11120	2.51461	11.753	2.22462	0.00025	0.00281798
AT1G23060	2.20218	10.252	2.21891	5e-05	0.000673973
AT5G65390	53.4953	248.757	2.21725	5e-05	0.000673973
AT4G35160	3.82971	17.7774	2.21474	5e-05	0.000673973
AT1G04610	0.884854	4.08901	2.20824	5e-05	0.000673973
AT1G29395	12.7365	58.6418	2.20296	5e-05	0.000673973
AT5G04380	0.326836	1.48573	2.18453	0.0055	0.0361357
AT3G50560	2.15269	9.73264	2.17669	5e-05	0.000673973
AT4G14550	2.90764	13.1181	2.17364	5e-05	0.000673973
AT1G14240	0.566351	2.53896	2.16447	5e-05	0.000673973
AT5G15290	0.920956	4.11258	2.15884	0.00095	0.0086948
AT1G52040	0.353661	1.56967	2.15002	0.00105	0.00944375
AT5G15970	132.084	585.759	2.14885	5e-05	0.000673973
AT2G22920	0.38584	1.67621	2.11913	0.0025	0.0192312
AT1G62190	1.6222	6.99711	2.10881	5e-05	0.000673973
AT2G47670	0.60684	2.61172	2.10561	0.0049	0.0329397
AT3G45960	2.41219	10.3674	2.10364	5e-05	0.000673973
AT5G41620	0.497376	2.13551	2.10217	5e-05	0.000673973
AT1G68725	3.11679	13.2425	2.08704	5e-05	0.000673973
AT5G60020	3.54978	15.0603	2.08495	5e-05	0.000673973
AT4G33550	1.82505	7.69734	2.07642	0.00205	0.0163567
AT2G34655	2.50543	10.5406	2.07283	5e-05	0.000673973
AT5G04190	5.50704	22.9166	2.05704	5e-05	0.000673973
AT4G00050	1.51114	6.2767	2.05437	5e-05	0.000673973
AT5G03760	10.9614	45.4667	2.05237	5e-05	0.000673973
AT5G57770	2.90887	12.0009	2.04462	5e-05	0.000673973
AT1G14390	0.574933	2.36816	2.0423	0.0001	0.00126316
AT5G39860	2.99231	12.2993	2.03924	5e-05	0.000673973
AT5G26220	0.599402	2.43454	2.02205	0.0042	0.0291324
AT5G45820	8.59875	34.8295	2.01811	5e-05	0.000673973
AT5G67090	0.288635	1.16629	2.01461	0.00095	0.0086948
AT1G62560	1.49481	6.02302	2.01052	5e-05	0.000673973
AT4G35290	0.243705	0.981007	2.00913	0.0003	0.00328926
AT2G21140	21.0628	84.6328	2.00652	5e-05	0.000673973
AT4G34530	11.3712	45.6349	2.00475	5e-05	0.000673973
AT4G34770	8.62952	34.5433	2.00105	5e-05	0.000673973
AT4G12730	40.8681	162.937	1.99527	5e-05	0.000673973
AT1G80240	3.07087	12.2393	1.99479	5e-05	0.000673973
AT1G60270	1.53091	6.06023	1.98498	5e-05	0.000673973
AT2G39430	2.06513	8.16727	1.98362	5e-05	0.000673973
AT5G11540	0.568076	2.24265	1.98105	0.00025	0.00281798
AT1G08500	6.46231	25.4978	1.98025	5e-05	0.000673973
AT4G01680	4.06202	16.0244	1.98	5e-05	0.000673973
AT4G35320	6.82546	26.8325	1.97498	5e-05	0.000673973
AT2G17300	4.44252	17.3869	1.96855	5e-05	0.000673973
AT5G44400	1.41691	5.53672	1.96629	5e-05	0.000673973
AT1G25425	1.08097	4.20023	1.95814	0.0041	0.0285786
AT4G26530	44.1792	170.75	1.95044	5e-05	0.000673973
AT1G10640	1.82494	7.0435	1.94845	5e-05	0.000673973
AT5G61340	3.28613	12.6791	1.94799	5e-05	0.000673973
AT3G18670	0.236854	0.913118	1.9468	0.00575	0.0373932
AT3G03850	3.35186	12.9147	1.94599	0.0001	0.00126316
AT4G29930	0.602491	2.31325	1.94091	0.0015	0.0126604
AT5G07000	8.15884	31.2352	1.93674	5e-05	0.000673973
AT1G26945	16.2763	61.6679	1.92175	5e-05	0.000673973
AT1G70890	47.3201	179.147	1.92062	5e-05	0.000673973
AT3G24020	2.24717	8.50618	1.9204	0.00805	0.0486106
AT5G03670	5.178	19.514	1.91405	5e-05	0.000673973
AT1G49210	1.20667	4.51658	1.9042	0.00115	0.0101821
AT4G18970	45.9126	170.89	1.89611	5e-05	0.000673973
AT2G27370	1.70727	6.32526	1.88944	5e-05	0.000673973
AT5G03260	5.31682	19.6784	1.88798	5e-05	0.000673973
AT2G45135	0.709805	2.62576	1.88724	0.0038	0.0269336
AT3G23085	0.522781	1.9307	1.88485	0.00175	0.0143457
AT2G28671	6.01667	22.1612	1.881	5e-05	0.000673973
AT2G46970	0.923723	3.39917	1.87965	0.00015	0.00180352
AT2G38080	5.22791	19.2307	1.87911	5e-05	0.000673973
AT4G30290	25.2612	92.5411	1.87317	5e-05	0.000673973
AT3G49220	29.8077	109.09	1.87177	5e-05	0.000673973
AT4G17680	9.1946	33.5545	1.86765	5e-05	0.000673973
AT3G51895	1.03744	3.77985	1.8653	5e-05	0.000673973
AT1G14185	0.404265	1.47286	1.86524	0.00255	0.0195543
AT2G35210	0.674876	2.45242	1.86152	0.00075	0.00713195
AT1G65920	1.80895	6.55615	1.8577	5e-05	0.000673973
AT1G44830	1.70116	6.15928	1.85625	0.00085	0.00791899
AT1G14520	0.560303	2.01968	1.84985	0.0011	0.00981431
AT1G30750	2.15067	7.73148	1.84596	0.00015	0.00180352
AT2G32300	5.31338	19.0544	1.84242	5e-05	0.000673973
AT5G36180	0.38718	1.38671	1.84059	0.0027	0.0204493
AT5G19870	0.61333	2.19245	1.83781	0.0055	0.0361357
AT2G31900	1.17311	4.19321	1.83771	5e-05	0.000673973
AT5G57760	7.90242	28.2084	1.83576	5e-05	0.000673973
AT5G55620	23.2789	83.0822	1.83552	5e-05	0.000673973
AT1G25560	48.4744	172.941	1.83499	5e-05	0.000673973
AT1G29660	20.5209	72.9934	1.83067	5e-05	0.000673973
AT4G12410	1.20189	4.23922	1.81849	0.00555	0.0363996
AT5G67390	2.97353	10.471	1.81615	5e-05	0.000673973
AT2G42380	10.0529	35.3302	1.81329	5e-05	0.000673973
AT3G03260	0.388891	1.36527	1.81175	0.00105	0.00944375
AT5G40730	36.1064	126.193	1.80531	5e-05	0.000673973
AT5G48010	1.0753	3.74962	1.802	5e-05	0.000673973
AT5G45670	11.5205	40.1099	1.79975	5e-05	0.000673973
AT2G43870	0.990164	3.44623	1.79928	0.00055	0.00548244
AT1G53070	1.91896	6.67235	1.79787	5e-05	0.000673973
AT2G35860	7.2677	25.2452	1.79644	5e-05	0.000673973
AT2G39310	45.1782	156.905	1.79619	5e-05	0.000673973
AT2G06850	288.304	999.313	1.79335	5e-05	0.000673973
AT1G01190	0.361323	1.23713	1.77564	0.00515	0.0342673
AT3G50220	0.999099	3.40584	1.76931	0.0002	0.0023176
AT1G01200	0.578013	1.96734	1.76707	0.0073	0.0450624
AT5G47240	5.03333	17.0199	1.75764	5e-05	0.000673973
AT2G37380	1.45326	4.91048	1.75657	0.0002	0.0023176
AT4G14380	0.604908	2.04047	1.75411	0.0068	0.0425939
AT1G31710	7.04486	23.7449	1.75297	5e-05	0.000673973
AT2G27930	1.85155	6.20836	1.74548	0.0042	0.0291324
AT1G78230	3.40219	11.3379	1.73661	5e-05	0.000673973
AT1G34460	0.335277	1.11487	1.73345	0.00575	0.0373932
AT2G16005	2.67753	8.87959	1.72959	0.0008	0.00753321
AT5G66580	3.80031	12.5836	1.72736	5e-05	0.000673973
AT3G14440	1.2575	4.1622	1.72679	5e-05	0.000673973
AT2G25160	0.455844	1.50849	1.72649	0.00165	0.0136624
AT5G23360	1.49731	4.94896	1.72476	0.0008	0.00753321
AT5G59320	6.38597	21.0423	1.72031	5e-05	0.000673973
AT3G25830	0.677238	2.22521	1.7162	0.00095	0.0086948
AT3G50840	1.24775	4.09879	1.71587	5e-05	0.000673973
AT2G02820	2.47454	8.11477	1.71339	5e-05	0.000673973
AT1G73830	28.2137	92.4212	1.71183	5e-05	0.000673973
AT5G02750	4.89014	16.0073	1.71079	5e-05	0.000673973
AT1G20190	32.8231	107	1.70482	5e-05	0.000673973
AT3G25717	46.798	152.474	1.70405	5e-05	0.000673973
AT5G02760	79.2535	258.194	1.70391	5e-05	0.000673973
AT5G51790	2.40138	7.82224	1.70372	0.0012	0.0105436
AT3G50340	10.3862	33.8266	1.70349	5e-05	0.000673973
AT4G18630	0.498481	1.61491	1.69584	0.00215	0.0169964
AT4G10310	0.623827	2.01941	1.69472	0.00075	0.00713195
AT3G22410	0.55732	1.80236	1.69331	0.0029	0.0216838
AT3G20130	1.95039	6.30541	1.69283	5e-05	0.000673973
AT5G41900	1.9088	6.16379	1.69115	5e-05	0.000673973
AT4G23510	0.664734	2.13812	1.6855	0.00025	0.00281798
AT4G25260	32.264	103.205	1.67751	5e-05	0.000673973
AT3G27690	101.37	323.249	1.67301	5e-05	0.000673973
AT1G70850	39.0843	124.466	1.67109	5e-05	0.000673973
AT1G23340	0.932235	2.96805	1.67075	0.0002	0.0023176
AT1G19940	0.409183	1.30241	1.67037	0.00435	0.0299253
AT2G34490	3.63428	11.5656	1.6701	5e-05	0.000673973
AT5G26230	1.80563	5.73057	1.66618	0.0001	0.00126316
AT5G57050	2.24073	7.0852	1.66084	5e-05	0.000673973
AT5G52300	1.9787	6.22816	1.65425	5e-05	0.000673973
AT3G53980	8.23968	25.9018	1.65239	5e-05	0.000673973
AT2G45470	58.5962	183.824	1.64944	5e-05	0.000673973
AT4G03400	6.67628	20.8611	1.6437	5e-05	0.000673973
AT5G66390	7.9367	24.7713	1.64206	5e-05	0.000673973
AT5G28080	0.757816	2.36067	1.63928	0.0004	0.00419356
AT5G38970	0.628518	1.95287	1.63557	0.00095	0.0086948
AT3G06370	1.80834	5.60013	1.6308	5e-05	0.000673973
AT3G29370	16.8908	52.3017	1.63062	5e-05	0.000673973
AT5G51670	4.13261	12.784	1.62922	5e-05	0.000673973
AT4G37580	4.57771	14.1346	1.62653	5e-05	0.000673973
AT1G17700	4.63185	14.2989	1.62624	5e-05	0.000673973
AT1G69523	2.09509	6.43506	1.61894	0.0038	0.0269336
AT3G25290	1.97346	6.04265	1.61445	0.0001	0.00126316
AT3G16370	139.86	427.857	1.61314	5e-05	0.000673973
AT5G36260	0.614158	1.87792	1.61245	0.00115	0.0101821
AT5G55730	20.8051	63.5859	1.61177	5e-05	0.000673973
AT5G02540	33.8713	103.475	1.61115	5e-05	0.000673973
AT5G63450	3.03327	9.25458	1.60929	5e-05	0.000673973
AT3G55760	6.2992	19.181	1.60644	5e-05	0.000673973
AT3G13980	7.17782	21.7791	1.60133	5e-05	0.000673973
AT4G27310	16.4171	49.8066	1.60114	5e-05	0.000673973
AT1G49230	2.91484	8.79057	1.59254	0.0002	0.0023176
AT1G62540	0.368285	1.10906	1.59044	0.0073	0.0450624
AT1G64640	38.6617	116.242	1.58815	5e-05	0.000673973
AT3G61750	3.05723	9.18186	1.58656	5e-05	0.000673973
AT1G11740	0.927867	2.78601	1.58621	0.00025	0.00281798
AT4G36110	3.05201	9.15606	1.58497	0.0003	0.00328926
AT5G60890	5.13146	15.3155	1.57755	5e-05	0.000673973
AT4G38860	27.886	83.1239	1.57572	5e-05	0.000673973
AT5G01880	1.94232	5.78973	1.57572	0.00075	0.00713195
AT4G34610	5.25806	15.6504	1.57359	5e-05	0.000673973
AT3G54510	0.504346	1.49839	1.57093	0.001	0.00906646
AT5G20740	2.76424	8.19441	1.56776	0.0003	0.00328926
AT2G28260	2.29514	6.78984	1.56479	5e-05	0.000673973
AT5G02190	4.01023	11.8517	1.56334	5e-05	0.000673973
AT2G36570	1.67903	4.95037	1.55991	5e-05	0.000673973
AT5G53830	7.527	22.166	1.5582	5e-05	0.000673973
AT4G38825	10.6043	31.1821	1.55607	5e-05	0.000673973
AT1G03070	0.843082	2.4773	1.55502	0.0024	0.0186141
AT4G39800	9.83713	28.8849	1.55401	5e-05	0.000673973
AT1G70210	6.89617	20.247	1.55384	5e-05	0.000673973
AT4G35350	15.1074	44.3114	1.55242	5e-05	0.000673973
AT1G02340	3.39299	9.95055	1.55222	5e-05	0.000673973
AT3G54400	107.498	315.14	1.55167	5e-05	0.000673973
AT1G05260	3.13956	9.19995	1.55106	5e-05	0.000673973
AT2G37090	2.08467	6.10449	1.55005	5e-05	0.000673973
AT4G19170	8.30782	24.3108	1.54905	5e-05	0.000673973
AT3G11720	9.24126	26.9773	1.54558	5e-05	0.000673973
AT2G40230	1.71504	4.99799	1.5431	5e-05	0.000673973
AT3G59680	1.07259	3.1216	1.54119	0.00245	0.0189239
AT3G02120	9.06021	26.3268	1.53891	5e-05	0.000673973
AT1G19340	1.23973	3.60048	1.53816	0.0003	0.00328926
AT4G19820	0.800756	2.3087	1.52765	0.00595	0.0384047
AT3G23810	27.9288	80.3079	1.52379	5e-05	0.000673973
AT3G28220	1.28546	3.69349	1.5227	0.00065	0.00631165
AT3G57010	2.95184	8.46679	1.5202	5e-05	0.000673973
AT4G09160	14.252	40.8337	1.51859	5e-05	0.000673973
AT5G51780	2.52636	7.23722	1.51838	0.00025	0.00281798
AT2G32560	4.67636	13.3955	1.51829	5e-05	0.000673973
AT3G19370	3.19556	9.13761	1.51575	5e-05	0.000673973
AT3G51220	1.2387	3.53281	1.51198	0.0065	0.0411478
AT3G62570	2.41066	6.87199	1.5113	5e-05	0.000673973
AT1G03820	1.50707	4.288	1.50855	0.00215	0.0169964
AT4G37890	1.51475	4.30333	1.50637	0.00155	0.0129936
AT4G19120	8.37598	23.7869	1.50584	5e-05	0.000673973
AT4G38770	306.027	868.814	1.50539	5e-05	0.000673973
AT1G22530	42.2889	119.884	1.50329	5e-05	0.000673973
AT5G48900	20.4896	58.0535	1.50249	5e-05	0.000673973
AT3G51230	0.967003	2.73729	1.50116	0.0047	0.0318769
AT2G37210	0.733916	2.07212	1.49742	0.0071	0.0440884
AT5G37790	3.08324	8.70105	1.49674	5e-05	0.000673973
AT1G78990	0.796726	2.24264	1.49304	0.003	0.0222721
AT2G01200	3.29237	9.24504	1.48956	0.0001	0.00126316
AT2G39705	11.8835	33.208	1.48257	5e-05	0.000673973
AT3G59530	1.74972	4.88865	1.48231	0.00315	0.0231538
AT5G47800	1.15072	3.20898	1.47958	0.0003	0.00328926
AT2G32100	4.62636	12.9008	1.47951	5e-05	0.000673973
AT5G50012	2.03599	5.66681	1.47681	5e-05	0.000673973
AT3G23050	131.248	363.367	1.46913	5e-05	0.000673973
AT5G57670	3.58214	9.90414	1.46721	5e-05	0.000673973
AT2G25220	1.52154	4.20309	1.46592	0.00045	0.00463028
AT2G36100	6.48807	17.8391	1.45918	0.00035	0.00373932
AT1G56430	1.28278	3.52457	1.45818	0.00145	0.0123162
AT4G38400	4.70808	12.9327	1.45782	5e-05	0.000673973
AT5G66460	2.96867	8.14292	1.45573	5e-05	0.000673973
AT3G51410	1.05422	2.88042	1.45011	0.00665	0.0418942
AT1G76620	1.05868	2.8924	1.44999	0.00045	0.00463028
AT1G76500	2.41527	6.59787	1.44981	0.0003	0.00328926
AT4G18270	1.39631	3.81427	1.44978	0.00035	0.00373932
AT1G67030	1.90095	5.18382	1.44729	0.00105	0.00944375
AT1G01600	1.09845	2.9874	1.44343	0.00035	0.00373932
AT2G47500	4.99909	13.569	1.44057	5e-05	0.000673973
AT3G30180	7.26682	19.6751	1.43698	5e-05	0.000673973
AT2G41300	1.29229	3.49701	1.43619	0.0008	0.00753321
AT2G15970	122.459	330.978	1.43444	5e-05	0.000673973
AT3G18773	5.09941	13.7737	1.43351	5e-05	0.000673973
AT5G09970	3.61773	9.76629	1.43273	5e-05	0.000673973
AT3G12110	6.05051	16.3033	1.43004	5e-05	0.000673973
AT1G63300	4.37765	11.7837	1.42857	5e-05	0.000673973
AT4G27260	16.3122	43.8552	1.4268	5e-05	0.000673973
AT5G60490	3.68347	9.87445	1.42263	0.0001	0.00126316
AT5G10970	1.48545	3.97934	1.42163	0.0038	0.0269336
AT1G01580	0.411101	1.10105	1.42132	0.00525	0.0347776
AT1G12080	514.479	1377.7	1.42108	5e-05	0.000673973
AT5G07030	23.3017	62.0294	1.41252	5e-05	0.000673973
AT5G05890	1.82389	4.85242	1.41168	0.0002	0.0023176
AT4G26170	0.626073	1.66484	1.41098	0.00515	0.0342673
AT3G50890	3.8407	10.1937	1.40823	5e-05	0.000673973
AT2G33205	0.730145	1.92946	1.40194	0.00665	0.0418942
AT2G42610	5.49159	14.4874	1.3995	5e-05	0.000673973
AT1G27030	10.7088	28.2498	1.39945	5e-05	0.000673973
AT1G75500	81.4217	214.709	1.3989	5e-05	0.000673973
AT3G11550	2.63651	6.9462	1.3976	0.0009	0.00830067
AT1G18400	21.3753	56.3061	1.39735	5e-05	0.000673973
AT5G12050	14.4119	37.9525	1.39694	5e-05	0.000673973
AT4G30650	19.3874	50.969	1.3945	5e-05	0.000673973
AT5G27000	1.75252	4.60695	1.39438	5e-05	0.000673973
AT3G58120	29.0749	76.2678	1.3913	5e-05	0.000673973
AT5G41140	3.34057	8.76098	1.391	5e-05	0.000673973
AT4G08160	3.02034	7.91924	1.39065	5e-05	0.000673973
AT2G30210	1.39869	3.66291	1.38892	0.0002	0.0023176
AT3G63470	2.30637	6.03892	1.38867	0.00305	0.0225689
AT3G12610	73.0752	191.245	1.38797	5e-05	0.000673973
AT1G68560	91.4512	239.3	1.38775	5e-05	0.000673973
AT4G37895	3.41928	8.94391	1.38721	0.0002	0.0023176
AT1G80280	7.53773	19.7123	1.38689	5e-05	0.000673973
AT1G06640	13.1733	34.4226	1.38574	5e-05	0.000673973
AT4G14750	4.06264	10.6147	1.38558	5e-05	0.000673973
AT2G28050	1.01535	2.65103	1.38458	0.00415	0.0288641
AT3G59765	4.27512	11.119	1.37899	0.0014	0.0119837
AT4G25780	4.35989	11.3227	1.37685	0.0003	0.00328926
AT4G30710	4.83453	12.5511	1.37637	5e-05	0.000673973
AT4G22200	1.92713	4.99898	1.37518	5e-05	0.000673973
AT5G54585	3.44498	8.89267	1.36812	0.0008	0.00753321
AT2G05070	854.302	2204.23	1.36746	5e-05	0.000673973
AT2G30070	5.7745	14.8895	1.36653	5e-05	0.000673973
AT1G64330	8.97309	23.1348	1.36639	5e-05	0.000673973
AT5G02230	7.55072	19.3735	1.3594	5e-05	0.000673973
AT2G19660	1.85897	4.76211	1.3571	5e-05	0.000673973
AT1G14280	14.4875	37.087	1.35611	5e-05	0.000673973
AT4G38070	0.468502	1.19932	1.35609	0.00065	0.00631165
AT3G23840	3.69984	9.46826	1.35564	5e-05	0.000673973
AT3G48350	5.01202	12.8191	1.35483	5e-05	0.000673973
AT1G35290	1.54877	3.9576	1.3535	0.00475	0.0321344
AT3G51930	1.43927	3.67142	1.35099	0.0013	0.0112815
AT5G15950	6.59551	16.8136	1.35008	5e-05	0.000673973
AT1G05310	1.80609	4.59535	1.3473	0.0004	0.00419356
AT3G25130	1.13337	2.88239	1.34665	0.0026	0.0198635
AT1G62710	1.39157	3.53613	1.34546	0.00075	0.00713195
AT1G79460	2.91379	7.4014	1.3449	5e-05	0.000673973
AT1G27670	10.714	27.1897	1.34357	5e-05	0.000673973
AT1G23200	1.11355	2.82331	1.34222	0.00085	0.00791899
AT5G43630	3.9147	9.92272	1.34183	5e-05	0.000673973
AT1G74660	5.40398	13.6942	1.34147	0.00155	0.0129936
AT3G57680	0.807974	2.04702	1.34114	0.0035	0.0252339
AT4G17970	2.66772	6.74796	1.33885	0.0001	0.00126316
AT2G21880	3.17541	8.01566	1.33588	0.00015	0.00180352
AT1G69080	1.90144	4.78702	1.33203	0.0031	0.0228667
AT5G02580	4.16812	10.4897	1.33151	0.0005	0.00506535
AT5G01790	7.22541	18.1714	1.33052	0.00015	0.00180352
AT5G48880	4.99643	12.5641	1.33034	0.00065	0.00631165
AT1G14190	1.08989	2.73398	1.32682	0.0037	0.0263729
AT5G22580	53.3238	133.719	1.32636	5e-05	0.000673973
AT1G78060	11.6543	29.1987	1.32504	5e-05	0.000673973
AT5G15160	3.85399	9.64112	1.32285	0.00385	0.0272075
AT1G07720	14.1519	35.3932	1.32248	5e-05	0.000673973
AT5G64770	19.0398	47.5951	1.3218	5e-05	0.000673973
AT2G44300	4.2882	10.7176	1.32154	0.00045	0.00463028
AT1G77110	0.881782	2.20036	1.31925	0.00245	0.0189239
AT1G10550	6.98429	17.4067	1.31746	5e-05	0.000673973
AT3G59220	1.51402	3.77025	1.31627	0.0026	0.0198635
AT2G40820	7.2781	18.1002	1.31437	5e-05	0.000673973
AT5G41460	0.701946	1.74551	1.31422	0.0047	0.0318769
AT3G10340	4.58575	11.3952	1.31319	5e-05	0.000673973
AT5G48460	5.1978	12.9047	1.31192	5e-05	0.000673973
AT5G49170	5.44286	13.5096	1.31155	0.00025	0.00281798
AT5G25140	0.900935	2.23364	1.3099	0.00325	0.023749
AT1G62975	2.81747	6.96763	1.30627	0.0004	0.00419356
AT5G03150	7.33596	18.1365	1.30584	5e-05	0.000673973
AT1G11545	43.7703	108.069	1.30393	5e-05	0.000673973
AT5G63590	2.53254	6.24032	1.30103	0.0001	0.00126316
AT1G20450	26.2049	64.5631	1.30087	5e-05	0.000673973
AT2G46530	16.3269	40.2126	1.30039	5e-05	0.000673973
AT4G12170	6.67427	16.4328	1.29989	0.0074	0.0455402
AT4G30020	12.2383	30.1138	1.29902	5e-05	0.000673973
AT2G42600	83.0106	203.579	1.29422	5e-05	0.000673973
AT1G26210	4.56659	11.1868	1.29261	0.00045	0.00463028
AT3G16470	41.4063	101.286	1.29052	5e-05	0.000673973
AT5G23750	3.83382	9.37568	1.29014	0.0001	0.00126316
AT1G01120	35.2564	86.1567	1.28908	5e-05	0.000673973
AT3G25710	4.49314	10.9625	1.28678	5e-05	0.000673973
AT4G12980	5.22453	12.7446	1.28651	5e-05	0.000673973
AT5G01820	5.8253	14.1835	1.2838	5e-05	0.000673973
AT4G23670	822.482	1998.75	1.28105	5e-05	0.000673973
AT2G28250	1.70705	4.14739	1.2807	0.00025	0.00281798
AT5G05510	0.991761	2.40529	1.27815	0.005	0.0334865
AT1G22910	12.7885	30.9893	1.27692	5e-05	0.000673973
AT3G04140	1.81175	4.38279	1.27446	0.0004	0.00419356
AT1G06080	55.6746	134.642	1.27404	5e-05	0.000673973
AT4G26542	7.12098	17.1657	1.26938	5e-05	0.000673973
AT2G04570	19.009	45.8029	1.26876	5e-05	0.000673973
AT5G57070	2.36869	5.70229	1.26745	5e-05	0.000673973
AT5G06530	12.5635	30.1939	1.26502	5e-05	0.000673973
AT2G39180	3.26675	7.84847	1.26456	5e-05	0.000673973
AT2G29090	0.905706	2.16726	1.25876	0.00215	0.0169964
AT5G14360	7.07596	16.9259	1.25824	0.00045	0.00463028
AT5G63820	3.03676	7.25577	1.2566	0.0056	0.0366439
AT5G67060	24.2415	57.8121	1.25389	5e-05	0.000673973
AT5G01360	1.24415	2.96666	1.25368	0.00575	0.0373932
AT5G06930	5.36044	12.769	1.25223	5e-05	0.000673973
AT5G67550	0.697148	1.66064	1.2522	0.00715	0.0443294
AT3G17120	3.83488	9.11672	1.24933	5e-05	0.000673973
AT1G67900	7.90322	18.7738	1.24821	5e-05	0.000673973
AT2G28470	18.4946	43.9196	1.24776	5e-05	0.000673973
AT4G11211	31.2574	74.1802	1.24684	5e-05	0.000673973
AT3G12870	4.29425	10.1837	1.24578	0.0031	0.0228667
AT1G30690	18.5697	43.9554	1.24309	5e-05	0.000673973
AT1G11410	2.58889	6.12624	1.24267	5e-05	0.000673973
AT5G54510	29.9789	70.8559	1.24094	5e-05	0.000673973
AT5G61660	20.5763	48.5682	1.23903	5e-05	0.000673973
AT1G77330	5.28208	12.4646	1.23866	5e-05	0.000673973
AT3G17050	4.37489	10.3234	1.2386	5e-05	0.000673973
AT1G76740	0.529012	1.24632	1.2363	0.00105	0.00944375
AT4G30410	5.82899	13.7169	1.23464	0.0002	0.0023176
AT4G20320	6.07627	14.2951	1.23426	5e-05	0.000673973
AT3G63200	17.1645	40.3767	1.2341	5e-05	0.000673973
AT3G44990	57.1805	134.382	1.23274	5e-05	0.000673973
AT3G63450	2.8719	6.74247	1.23127	0.00015	0.00180352
AT2G21050	7.12415	16.7252	1.23123	5e-05	0.000673973
AT5G65470	11.6241	27.277	1.23057	5e-05	0.000673973
AT4G08150	8.33534	19.5581	1.23046	5e-05	0.000673973
AT2G12400	7.19966	16.8918	1.23032	5e-05	0.000673973
AT5G18860	2.21034	5.17842	1.22825	5e-05	0.000673973
AT1G53163	1.46002	3.41797	1.22715	0.0057	0.0371627
AT4G27595	1.91776	4.4863	1.2261	5e-05	0.000673973
AT1G23790	1.14365	2.6737	1.22519	0.00385	0.0272075
AT2G29660	6.79576	15.8786	1.22438	5e-05	0.000673973
AT4G27240	3.16091	7.37936	1.22316	0.0001	0.00126316
AT5G65480	42.7365	99.6883	1.22195	5e-05	0.000673973
AT2G43060	8.13811	18.9585	1.22008	5e-05	0.000673973
AT5G01190	1.33229	3.10092	1.21878	0.00165	0.0136624
AT5G18930	1.57853	3.67169	1.21786	0.0008	0.00753321
AT2G16990	0.876164	2.03756	1.21757	0.005	0.0334865
AT5G59010	12.3753	28.7494	1.21607	5e-05	0.000673973
AT1G79270	6.52133	15.1367	1.21481	5e-05	0.000673973
AT1G26450	3.89857	9.04776	1.21462	0.00055	0.00548244
AT2G14890	115.656	267.878	1.21174	5e-05	0.000673973
AT1G45201	42.1955	97.6677	1.21079	5e-05	0.000673973
AT1G60095	0.944906	2.18704	1.21074	0.00575	0.0373932
AT5G07010	37.4398	86.5253	1.20855	5e-05	0.000673973
AT2G05100	530.775	1225.78	1.20752	5e-05	0.000673973
AT4G18670	21.8026	50.3415	1.20725	5e-05	0.000673973
AT4G02630	1.29205	2.98043	1.20585	0.0018	0.0146853
AT1G78070	1.25416	2.89292	1.20581	0.00075	0.00713195
AT1G20440	204.841	472.275	1.20512	5e-05	0.000673973
AT4G16140	3.78707	8.72651	1.20432	0.0021	0.0166769
AT1G14430	1.50566	3.46841	1.20388	0.0006	0.00589843
AT3G09540	1.54969	3.56835	1.20328	0.00275	0.0207718
AT1G60390	2.87445	6.61275	1.20197	5e-05	0.000673973
AT5G25460	216.197	497.087	1.20115	5e-05	0.000673973
AT1G03990	0.796921	1.82997	1.19931	0.00335	0.0243296
AT4G24480	2.57761	5.90931	1.19696	5e-05	0.000673973
AT3G16180	19.2018	44.0034	1.19637	5e-05	0.000673973
AT4G26540	2.53083	5.79729	1.19577	0.0012	0.0105436
AT4G09890	31.5171	72.0736	1.19334	5e-05	0.000673973
AT3G25730	5.04607	11.5374	1.19309	5e-05	0.000673973
AT3G12710	35.4184	80.9467	1.19247	5e-05	0.000673973
AT2G39250	8.80804	20.1176	1.19156	5e-05	0.000673973
AT1G55035	1.08732	2.48304	1.19133	0.00475	0.0321344
AT1G02335	13.3382	30.443	1.19054	5e-05	0.000673973
AT1G17140	19.6665	44.8724	1.19008	0.0005	0.00506535
AT5G24155	12.7721	29.1148	1.18875	0.0061	0.0391879
AT1G03870	213.297	485.612	1.18694	5e-05	0.000673973
AT4G03340	0.902504	2.05433	1.18666	0.0039	0.0274931
AT5G40020	4.08507	9.28606	1.18471	0.0006	0.00589843
AT5G47500	13.3101	30.2365	1.18377	5e-05	0.000673973
AT3G17420	5.2764	11.9662	1.18134	5e-05	0.000673973
AT1G23080	72.8775	165.119	1.17996	5e-05	0.000673973
AT2G27740	4.17697	9.45006	1.17786	0.00245	0.0189239
AT4G00360	55.2764	124.896	1.17599	0.0003	0.00328926
AT1G52190	52.2017	117.876	1.1751	5e-05	0.000673973
AT5G10100	2.83756	6.40726	1.17506	0.0005	0.00506535
AT2G24300	2.08824	4.71483	1.17492	0.0003	0.00328926
AT2G46780	2.87851	6.49522	1.17406	0.00015	0.00180352
AT5G25110	0.953291	2.14993	1.1733	0.00495	0.0332116
AT5G58000	3.11178	7.0168	1.17307	0.00045	0.00463028
AT2G15440	1.85238	4.17652	1.17292	0.00335	0.0243296
AT3G60520	25.436	57.3097	1.17191	5e-05	0.000673973
AT3G59690	1.87119	4.21569	1.17182	0.0058	0.0376289
AT1G68600	1.91973	4.31428	1.16821	0.0009	0.00830067
AT2G39850	3.27176	7.34536	1.16677	5e-05	0.000673973
AT3G06870	3.6711	8.23733	1.16596	0.00265	0.020165
AT2G17880	70.8443	158.835	1.1648	5e-05	0.000673973
AT3G55990	3.94731	8.83808	1.16286	5e-05	0.000673973
AT1G49200	14.9994	33.5798	1.16269	5e-05	0.000673973
AT1G54820	5.49356	12.2839	1.16096	5e-05	0.000673973
AT4G12320	4.15851	9.29142	1.15983	5e-05	0.000673973
AT3G59330	3.31847	7.40229	1.15745	0.0013	0.0112815
AT4G32460	61.4922	137.058	1.15631	5e-05	0.000673973
AT1G48330	6.08347	13.5368	1.15392	0.00475	0.0321344
AT5G66310	9.76665	21.7121	1.15256	5e-05	0.000673973
AT3G61820	14.3966	31.9049	1.14805	5e-05	0.000673973
AT1G75780	22.5946	50.0366	1.14701	5e-05	0.000673973
AT5G11420	69.1793	153.039	1.14548	5e-05	0.000673973
AT3G61160	2.01699	4.4583	1.14429	0.0037	0.0263729
AT3G26932	10.1373	22.3903	1.1432	5e-05	0.000673973
AT4G31590	13.9357	30.7634	1.14243	5e-05	0.000673973
AT3G57400	14.335	31.6155	1.14109	5e-05	0.000673973
AT1G55360	43.1755	95.2035	1.1408	5e-05	0.000673973
AT1G62660	10.5503	23.2397	1.13931	5e-05	0.000673973
AT2G44080	52.4303	115.315	1.13711	5e-05	0.000673973
AT4G37450	47.2091	103.62	1.13417	5e-05	0.000673973
AT3G21550	23.0297	50.5418	1.13398	5e-05	0.000673973
AT5G28910	0.953974	2.09209	1.13292	0.00465	0.0316031
AT5G07770	1.7511	3.8329	1.13017	0.0002	0.0023176
AT2G39050	2.15776	4.71931	1.12904	0.0042	0.0291324
AT1G16410	8.36994	18.3056	1.12899	5e-05	0.000673973
AT3G47500	5.07629	11.1015	1.1289	5e-05	0.000673973
AT1G26820	4.77137	10.4326	1.12862	0.0005	0.00506535
AT1G45010	4.02066	8.78131	1.127	0.0012	0.0105436
AT4G13260	0.89143	1.94612	1.12641	0.0069	0.0431121
AT1G71030	112.357	245.256	1.12619	5e-05	0.000673973
AT5G59050	1.41769	3.09363	1.12576	0.004	0.0280483
AT5G23860	27.4066	59.7906	1.1254	5e-05	0.000673973
AT3G22400	2.46295	5.3644	1.12303	5e-05	0.000673973
AT3G50240	8.32138	18.1186	1.12258	5e-05	0.000673973
AT3G25700	2.96946	6.46522	1.1225	0.0004	0.00419356
AT1G32900	2.56822	5.58234	1.1201	0.0002	0.0023176
AT1G24880	218.025	473.543	1.119	5e-05	0.000673973
AT2G04780	30.2001	65.5133	1.11723	5e-05	0.000673973
AT4G03050	22.0611	47.8253	1.11627	5e-05	0.000673973
AT3G11520	1.91209	4.14474	1.11613	0.00245	0.0189239
AT1G75900	5.5036	11.9272	1.1158	0.00015	0.00180352
AT1G03920	0.973952	2.11045	1.11563	0.006	0.0386688
AT2G02950	15.827	34.2909	1.11544	5e-05	0.000673973
AT1G70230	4.23607	9.16729	1.11377	5e-05	0.000673973
AT1G32100	15.0224	32.5021	1.11342	5e-05	0.000673973
AT4G17770	4.68278	10.1142	1.11095	5e-05	0.000673973
AT4G27900	13.9859	30.1646	1.10889	5e-05	0.000673973
AT1G16330	0.948865	2.04614	1.10863	0.00685	0.042858
AT3G05030	5.62771	12.1284	1.10776	5e-05	0.000673973
AT3G07010	24.0616	51.849	1.10758	5e-05	0.000673973
AT3G16920	14.2584	30.7	1.10643	5e-05	0.000673973
AT3G59695	2.94862	6.34692	1.10602	0.00275	0.0207718
AT3G08660	3.58795	7.71254	1.10404	0.00025	0.00281798
AT5G67460	1.32457	2.84317	1.10198	0.0055	0.0361357
AT5G48310	0.924483	1.98422	1.10185	0.0012	0.0105436
AT5G04530	31.4373	67.4444	1.10122	5e-05	0.000673973
AT1G66350	4.64794	9.96792	1.1007	5e-05	0.000673973
AT1G65900	2.49386	5.34711	1.10038	0.0014	0.0119837
AT5G62360	7.43836	15.9456	1.1001	0.0009	0.00830067
AT3G14190	4.48332	9.60168	1.09872	0.002	0.0160481
AT1G49320	2.18986	4.6899	1.09872	0.00545	0.0358769
AT5G57340	6.15911	13.1802	1.09758	5e-05	0.000673973
AT1G63370	1.26772	2.70497	1.09338	0.0074	0.0455402
AT1G75490	11.3687	24.2533	1.09311	5e-05	0.000673973
AT1G26560	2.8048	5.97901	1.09201	0.0004	0.00419356
AT1G28130	4.47954	9.54808	1.09186	5e-05	0.000673973
AT3G56080	3.15679	6.72673	1.09144	0.00015	0.00180352
AT3G16400	102.036	216.45	1.08495	5e-05	0.000673973
AT5G14610	4.66277	9.87959	1.08326	5e-05	0.000673973
AT5G11300	1.20421	2.55028	1.08257	0.00435	0.0299253
AT5G16600	3.05691	6.4714	1.082	0.00385	0.0272075
AT1G24625	2.95999	6.25991	1.08055	0.00405	0.0283194
AT2G46340	9.69313	20.4977	1.08043	5e-05	0.000673973
AT5G52280	5.66301	11.9672	1.07944	5e-05	0.000673973
AT5G05160	5.9374	12.5446	1.07917	5e-05	0.000673973
AT2G25530	1.75108	3.69948	1.07907	0.0007	0.00672103
AT4G37080	8.69085	18.3525	1.07841	5e-05	0.000673973
AT3G61680	0.716954	1.51364	1.07807	0.0083	0.0497931
AT3G21190	6.61821	13.966	1.0774	5e-05	0.000673973
AT5G23400	3.22465	6.80359	1.07715	0.00035	0.00373932
AT2G33560	1.92812	4.06514	1.07611	0.0032	0.0234732
AT3G26310	2.12525	4.47971	1.07577	0.00195	0.0157138
AT3G20100	7.89569	16.6418	1.07568	5e-05	0.000673973
AT5G03660	75.018	157.899	1.07369	5e-05	0.000673973
AT2G03310	15.3892	32.3783	1.07311	5e-05	0.000673973
AT2G36830	159.052	334.031	1.07048	5e-05	0.000673973
AT3G51150	5.44674	11.431	1.06948	5e-05	0.000673973
AT1G07180	1.35881	2.84972	1.06848	0.0049	0.0329397
AT3G21770	5.92463	12.4124	1.06698	0.0004	0.00419356
AT2G42200	1.5832	3.31186	1.0648	0.0062	0.0397082
AT1G53140	1.40954	2.94291	1.06202	0.00175	0.0143457
AT4G26080	27.2357	56.8226	1.06097	5e-05	0.000673973
AT2G42800	1.77338	3.69283	1.05823	0.00455	0.0310428
AT1G62990	1.90722	3.97149	1.05821	0.0055	0.0361357
AT3G17640	3.41054	7.0983	1.05747	0.0022	0.0173249
AT4G12830	8.10303	16.8353	1.05495	0.0002	0.0023176
AT2G22970	7.44228	15.4168	1.05069	0.0001	0.00126316
AT5G22310	10.3589	21.4542	1.05039	5e-05	0.000673973
AT5G17160	3.7479	7.74999	1.04811	0.00015	0.00180352
AT3G12920	18.1771	37.5806	1.04786	5e-05	0.000673973
AT5G56040	13.1436	27.1636	1.04731	5e-05	0.000673973
AT3G06035	5.8792	12.1179	1.04345	0.00205	0.0163567
AT2G34150	1.21897	2.51227	1.04333	0.00155	0.0129936
AT5G50160	8.71547	17.9543	1.04268	5e-05	0.000673973
AT1G09890	1.90342	3.91917	1.04196	0.00215	0.0169964
AT4G16670	7.43265	15.2957	1.04117	0.0025	0.0192312
AT5G54145	13.0696	26.887	1.0407	0.0003	0.00328926
AT3G63120	12.4063	25.4921	1.03898	0.0001	0.00126316
AT2G40460	1.05899	2.17577	1.03884	0.0073	0.0450624
AT4G36360	17.5561	36.0533	1.03816	5e-05	0.000673973
AT2G19580	3.7219	7.64039	1.03761	0.0034	0.0246444
AT5G45720	1.21073	2.48509	1.03742	0.00075	0.00713195
AT4G39210	1.85342	3.80293	1.03692	0.00175	0.0143457
AT1G26920	61.0144	125.124	1.03613	5e-05	0.000673973
AT5G07800	2.57519	5.27907	1.0356	0.0015	0.0126604
AT1G70990	4.47343	9.16886	1.03536	0.0059	0.0381527
AT4G32000	2.13899	4.37792	1.03331	0.0052	0.03452
AT2G39980	21.4531	43.904	1.03317	5e-05	0.000673973
AT4G28240	55.1574	112.809	1.03226	0.0005	0.00506535
AT2G38750	17.8665	36.5257	1.03166	5e-05	0.000673973
AT5G66590	7.15657	14.624	1.031	0.0022	0.0173249
AT2G44570	1.55245	3.1676	1.02884	0.0065	0.0411478
AT3G21950	2.8618	5.83506	1.02783	0.00245	0.0189239
AT5G44210	7.38385	15.0472	1.02705	0.00055	0.00548244
AT2G42870	36.6901	74.7672	1.02702	5e-05	0.000673973
AT2G35960	3.24217	6.60682	1.027	0.00455	0.0310428
AT4G25470	2.95338	6.00835	1.0246	0.0074	0.0455402
AT1G78090	2.76628	5.62229	1.02321	0.0037	0.0263729
AT2G22830	3.51665	7.14519	1.02277	0.0002	0.0023176
AT4G12910	3.40681	6.92202	1.02277	0.0003	0.00328926
AT4G00880	7.89333	16.023	1.02144	0.0006	0.00589843
AT3G28200	32.2662	65.4246	1.01981	5e-05	0.000673973
AT4G15450	3.05876	6.19378	1.01787	0.0038	0.0269336
AT2G46870	4.45231	9.01028	1.01702	0.00055	0.00548244
AT3G14760	10.3934	21.0196	1.01607	0.0005	0.00506535
AT5G18670	43.3681	87.689	1.01576	5e-05	0.000673973
AT4G20760	6.49523	13.1298	1.01539	0.00085	0.00791899
AT4G34560	12.5046	25.2617	1.01449	5e-05	0.000673973
AT2G22200	1.96809	3.97189	1.01303	0.008	0.0483799
AT1G26761	4.02507	8.11312	1.01124	0.00065	0.00631165
AT2G26760	3.49462	7.04383	1.01122	0.00075	0.00713195
AT5G06270	12.4883	25.1667	1.01094	0.00015	0.00180352
AT3G05880	214.877	431.854	1.00703	5e-05	0.000673973
AT5G65890	2.01169	4.04005	1.00596	0.00275	0.0207718
AT1G18810	3.82195	7.66269	1.00354	0.0018	0.0146853
AT1G58520	9.60479	19.2556	1.00345	5e-05	0.000673973
AT2G23840	16.7539	33.5858	1.00336	5e-05	0.000673973
AT3G02110	38.3065	76.7609	1.00278	5e-05	0.000673973
AT3G60290	3.52616	7.06523	1.00264	0.0023	0.0179744
AT1G68810	5.09214	10.2027	1.00261	0.00035	0.00373932
AT5G46690	3.43922	6.88488	1.00135	0.0042	0.0291324

## Sheet: IAA3-upregulated
test_id	shy2	Ler	log2(fold_change) Ler/shy2	p_value	q_value
AT1G15520	27.0494	0.0885002	-8.2557	5e-05	0.000673973
AT1G69930	67.203	0.285967	-7.87654	0.00085	0.00791899
AT5G65690	31.1803	0.138958	-7.80984	0.00025	0.00281798
AT2G30770	32.3824	0.192532	-7.39397	0.00095	0.0086948
AT2G45220	133.114	0.810459	-7.35971	5e-05	0.000673973
AT3G54150	38.9603	0.25244	-7.26992	0.00045	0.00463028
AT3G26830	26.9143	0.181682	-7.21082	0.0005	0.00506535
AT1G14880	62.7679	0.450531	-7.12226	0.00075	0.00713195
AT1G26380	102.644	0.786006	-7.02889	5e-05	0.000673973
AT3G44300	22.9903	0.185415	-6.95412	0.0008	0.00753321
AT5G05340	26.5667	0.228634	-6.86044	0.00095	0.0086948
AT1G26390	20.7964	0.18287	-6.82937	0.00035	0.00373932
AT2G14560	37.5123	0.424066	-6.46693	5e-05	0.000673973
AT1G19250	16.3314	0.210377	-6.27853	0.0001	0.00126316
AT3G60140	139.54	1.90459	-6.19505	5e-05	0.000673973
AT4G11170	4.47436	0.0685324	-6.02875	0.00215	0.0169964
AT1G26250	16.3677	0.266836	-5.93876	5e-05	0.000673973
AT4G13420	9.73406	0.16554	-5.87779	5e-05	0.000673973
AT2G25450	6.36559	0.111147	-5.83976	0.0075	0.0460101
AT5G13080	34.3432	0.608382	-5.8189	5e-05	0.000673973
AT3G29000	34.3548	0.621266	-5.78916	0.00085	0.00791899
AT2G15490	26.9877	0.503694	-5.74361	0.0025	0.0192312
AT1G73805	14.5558	0.271718	-5.74334	5e-05	0.000673973
AT2G30750	142.033	2.69074	-5.72208	5e-05	0.000673973
AT4G39670	37.2626	0.713322	-5.70703	5e-05	0.000673973
AT1G44130	13.0932	0.262459	-5.64058	0.00035	0.00373932
AT1G56242	11.6928	0.248515	-5.55614	0.0006	0.00589843
AT3G48650	13.8823	0.296208	-5.55049	5e-05	0.000673973
AT1G26410	10.7913	0.23281	-5.53457	5e-05	0.000673973
AT3G48640	46.8125	1.01666	-5.52499	5e-05	0.000673973
AT5G57010	7.79182	0.173336	-5.49032	0.00095	0.0086948
AT1G14540	102.387	2.46252	-5.37775	5e-05	0.000673973
AT4G08770	60.2862	1.48568	-5.34263	5e-05	0.000673973
AT3G23550	7.01294	0.174315	-5.33025	0.00045	0.00463028
AT2G43570	20.3001	0.520563	-5.28527	5e-05	0.000673973
AT1G05680	7.47398	0.196325	-5.25056	0.00035	0.00373932
AT1G17170	21.1178	0.566147	-5.22114	5e-05	0.000673973
AT2G02930	10.4806	0.282518	-5.21323	0.0019	0.0153702
AT2G46750	18.433	0.50225	-5.19774	5e-05	0.000673973
AT5G64890	19.5495	0.533463	-5.1956	0.0029	0.0216838
AT1G24140	9.00917	0.251082	-5.16516	0.0001	0.00126316
AT1G66090	8.27068	0.230582	-5.16466	0.0001	0.00126316
AT3G09940	14.6409	0.421398	-5.11868	5e-05	0.000673973
AT3G50770	16.11	0.464082	-5.11743	0.00075	0.00713195
AT1G17380	10.8311	0.312871	-5.11347	0.0001	0.00126316
AT5G42380	10.7747	0.311873	-5.11054	0.00415	0.0288641
AT4G29050	1.56234	0.0454673	-5.10274	0.00265	0.020165
AT1G01560	16.7577	0.488628	-5.09994	5e-05	0.000673973
AT5G64905	44.4713	1.35951	-5.03172	5e-05	0.000673973
AT1G80820	23.4264	0.719452	-5.02509	5e-05	0.000673973
AT1G72900	47.0404	1.44677	-5.02299	5e-05	0.000673973
AT4G14630	8.60653	0.266334	-5.01412	0.00405	0.0283194
AT1G07160	5.78196	0.179201	-5.01191	0.00105	0.00944375
AT1G30700	72.748	2.27197	-5.00089	5e-05	0.000673973
AT1G24147	51.5477	1.61668	-4.9948	5e-05	0.000673973
AT3G22910	6.46665	0.202834	-4.99465	5e-05	0.000673973
AT1G19020	208.432	6.58751	-4.9837	5e-05	0.000673973
AT1G09500	9.00503	0.286231	-4.97548	0.00015	0.00180352
AT2G31945	37.5939	1.19849	-4.97121	5e-05	0.000673973
AT1G01480	16.5347	0.530123	-4.96303	5e-05	0.000673973
AT4G28420	3.57038	0.116832	-4.93357	0.00645	0.0409351
AT1G14550	15.877	0.519649	-4.93326	0.0002	0.0023176
AT5G61160	3.66766	0.120224	-4.93107	0.0053	0.0350583
AT3G56710	19.0812	0.629553	-4.92168	5e-05	0.000673973
AT2G02010	32.7772	1.08566	-4.91605	5e-05	0.000673973
AT1G43800	26.2033	0.869152	-4.914	5e-05	0.000673973
AT5G20230	686.064	22.8935	-4.90533	5e-05	0.000673973
AT5G39670	24.7082	0.825154	-4.90418	0.0014	0.0119837
AT5G13320	5.32967	0.178388	-4.90095	0.0001	0.00126316
AT2G46400	13.0549	0.437599	-4.89884	5e-05	0.000673973
AT4G21830	60.8255	2.08128	-4.86914	5e-05	0.000673973
AT1G02920	1061.1	36.3739	-4.86651	5e-05	0.000673973
AT3G63380	21.2305	0.730341	-4.86142	5e-05	0.000673973
AT5G57220	106.827	3.68847	-4.85611	5e-05	0.000673973
AT1G72520	19.334	0.676474	-4.83696	5e-05	0.000673973
AT5G01100	12.5692	0.442141	-4.82924	5e-05	0.000673973
AT1G76650	69.8732	2.55097	-4.77562	5e-05	0.000673973
AT2G32210	51.4329	1.89652	-4.76126	5e-05	0.000673973
AT3G23250	24.8726	0.945137	-4.71789	5e-05	0.000673973
AT3G19660	47.5509	1.80811	-4.71692	5e-05	0.000673973
AT2G15390	14.5186	0.563855	-4.68644	5e-05	0.000673973
AT1G66700	45.9149	1.78521	-4.6848	5e-05	0.000673973
AT1G05675	13.8393	0.544673	-4.66723	5e-05	0.000673973
AT2G37430	11.3274	0.452496	-4.64576	5e-05	0.000673973
AT5G41750	17.0631	0.684488	-4.63971	5e-05	0.000673973
AT5G24110	17.0198	0.684373	-4.63629	5e-05	0.000673973
AT5G52750	91.4652	3.69682	-4.62887	5e-05	0.000673973
AT3G25250	4.60618	0.189882	-4.6004	0.0006	0.00589843
AT1G30730	112.547	4.75702	-4.56432	5e-05	0.000673973
AT4G23700	13.8874	0.588387	-4.56086	5e-05	0.000673973
AT2G26560	131.939	5.66626	-4.54133	5e-05	0.000673973
AT5G67080	6.66571	0.286443	-4.54044	0.0006	0.00589843
AT5G65600	5.05553	0.219457	-4.52585	5e-05	0.000673973
AT3G49620	126.369	5.53001	-4.51422	5e-05	0.000673973
AT1G35210	12.8847	0.579414	-4.47493	0.0001	0.00126316
AT1G35230	31.1039	1.40445	-4.46902	5e-05	0.000673973
AT1G05575	51.1157	2.30953	-4.4681	5e-05	0.000673973
AT1G15125	46.9438	2.14048	-4.45492	5e-05	0.000673973
AT4G35180	7.69978	0.360523	-4.41666	5e-05	0.000673973
AT3G09010	4.71876	0.226159	-4.383	5e-05	0.000673973
AT2G32030	19.4295	0.93374	-4.37908	5e-05	0.000673973
AT1G13530	4.68775	0.227179	-4.367	0.00215	0.0169964
AT1G09080	22.6131	1.10221	-4.35869	5e-05	0.000673973
AT3G22800	11.1887	0.548519	-4.35036	5e-05	0.000673973
AT3G11840	10.9127	0.539248	-4.33892	5e-05	0.000673973
AT4G33070	8.90899	0.443569	-4.32803	5e-05	0.000673973
AT4G23280	3.80362	0.189737	-4.3253	0.00025	0.00281798
AT5G05600	48.0138	2.39683	-4.32425	5e-05	0.000673973
AT5G57550	3.57137	0.179209	-4.31676	0.0075	0.0460101
AT4G24110	62.1664	3.13805	-4.3082	5e-05	0.000673973
AT1G35710	1.25751	0.0641204	-4.29364	0.00095	0.0086948
AT3G01830	8.6576	0.442497	-4.29023	0.00615	0.0394584
AT3G11340	24.9381	1.28077	-4.28327	5e-05	0.000673973
AT1G74360	13.5797	0.700426	-4.27708	5e-05	0.000673973
AT1G21250	17.3417	0.923503	-4.23099	5e-05	0.000673973
AT1G21120	12.8565	0.689489	-4.22083	5e-05	0.000673973
AT1G02930	1778.82	95.6021	-4.21773	5e-05	0.000673973
AT5G66985	15.2861	0.827986	-4.20647	0.00105	0.00944375
AT5G25250	33.6384	1.82837	-4.20148	5e-05	0.000673973
AT3G01970	40.0989	2.18486	-4.19795	5e-05	0.000673973
AT5G22300	37.6189	2.06973	-4.18395	5e-05	0.000673973
AT3G50930	18.1869	1.00562	-4.17675	5e-05	0.000673973
AT4G17490	19.8325	1.09782	-4.17515	5e-05	0.000673973
AT2G18660	41.4099	2.30258	-4.16865	5e-05	0.000673973
AT4G37370	42.5656	2.37557	-4.16334	5e-05	0.000673973
AT1G29290	16.0772	0.904867	-4.15117	5e-05	0.000673973
AT1G26420	39.6775	2.23745	-4.1484	5e-05	0.000673973
AT1G14870	494.524	28.012	-4.14192	5e-05	0.000673973
AT3G25882	18.3802	1.04191	-4.14086	0.00015	0.00180352
AT2G35730	12.697	0.722583	-4.13518	0.00565	0.0369185
AT4G25810	39.8722	2.28653	-4.12415	5e-05	0.000673973
AT3G52400	111.918	6.4291	-4.12167	5e-05	0.000673973
AT4G08555	99.2279	5.70311	-4.12093	5e-05	0.000673973
AT4G21920	51.4007	2.96354	-4.1164	5e-05	0.000673973
AT2G20142	18.3144	1.05939	-4.11168	5e-05	0.000673973
AT5G59820	61.308	3.5667	-4.10341	5e-05	0.000673973
AT2G36770	7.96834	0.468963	-4.08673	5e-05	0.000673973
AT1G74010	3.20984	0.189455	-4.08257	0.0016	0.0133349
AT1G33960	32.4801	1.9196	-4.08067	5e-05	0.000673973
AT3G02240	43.5582	2.59505	-4.06911	5e-05	0.000673973
AT1G02220	17.4344	1.04174	-4.06487	5e-05	0.000673973
AT3G56400	55.0662	3.33292	-4.04631	5e-05	0.000673973
AT4G14365	67.2641	4.10509	-4.03435	5e-05	0.000673973
AT2G43510	316.908	19.3846	-4.03108	5e-05	0.000673973
AT4G22070	1.99329	0.122391	-4.02558	0.00195	0.0157138
AT5G62480	9.56655	0.598185	-3.99934	0.0001	0.00126316
AT3G49845	5.12846	0.323063	-3.98864	0.00295	0.0219833
AT2G44840	7.53934	0.486361	-3.95434	0.00015	0.00180352
AT5G39580	254.274	16.4073	-3.95397	5e-05	0.000673973
AT4G35380	1.41473	0.0914415	-3.95154	5e-05	0.000673973
AT1G80160	58.8425	3.86557	-3.92811	5e-05	0.000673973
AT4G15120	3.79427	0.25005	-3.92353	0.0082	0.049309
AT1G27730	68.9471	4.56676	-3.91625	5e-05	0.000673973
AT1G62420	16.5258	1.09508	-3.91561	5e-05	0.000673973
AT4G32870	37.9001	2.51441	-3.91391	5e-05	0.000673973
AT1G09932	9.44143	0.633766	-3.89698	5e-05	0.000673973
AT2G41730	28.4947	1.922	-3.89002	5e-05	0.000673973
AT3G14620	49.8461	3.3627	-3.88979	5e-05	0.000673973
AT5G59530	3.97091	0.271311	-3.87145	0.00015	0.00180352
AT1G56510	11.4279	0.790199	-3.85421	5e-05	0.000673973
AT4G14610	2.7827	0.193055	-3.84941	5e-05	0.000673973
AT5G43580	181.85	12.6509	-3.84543	5e-05	0.000673973
AT1G21310	1514.99	105.414	-3.84517	5e-05	0.000673973
AT1G13340	16.5429	1.15842	-3.83598	5e-05	0.000673973
AT2G15480	27.3107	1.92683	-3.82517	5e-05	0.000673973
AT2G24600	29.3048	2.07075	-3.82291	5e-05	0.000673973
AT1G21110	105.207	7.43628	-3.8225	5e-05	0.000673973
AT1G74080	4.90055	0.348302	-3.81453	0.0001	0.00126316
AT4G24570	45.4536	3.2361	-3.81206	5e-05	0.000673973
AT4G14370	5.92636	0.423054	-3.80823	5e-05	0.000673973
AT1G35140	25.9008	1.8532	-3.8049	5e-05	0.000673973
AT5G48657	19.1568	1.37103	-3.80452	5e-05	0.000673973
AT2G43000	17.7741	1.27671	-3.79927	5e-05	0.000673973
AT5G48400	2.74655	0.197579	-3.79712	5e-05	0.000673973
AT3G01290	608.536	44.069	-3.78751	5e-05	0.000673973
AT4G18250	8.03982	0.586312	-3.77742	5e-05	0.000673973
AT1G61560	17.6227	1.28566	-3.77685	5e-05	0.000673973
AT1G67810	37.2711	2.7329	-3.76956	5e-05	0.000673973
AT1G65970	1187.59	88.1889	-3.7513	5e-05	0.000673973
AT4G31800	73.7309	5.48058	-3.74987	5e-05	0.000673973
AT3G50260	26.7539	1.99357	-3.74632	5e-05	0.000673973
AT1G72910	9.07737	0.687652	-3.72252	5e-05	0.000673973
AT1G18570	77.2663	5.8625	-3.72025	5e-05	0.000673973
AT5G28646	3.46692	0.264264	-3.7136	0.00155	0.0129936
AT1G77120	27.7633	2.11639	-3.7135	0.00025	0.00281798
AT4G33050	134.914	10.3038	-3.71079	5e-05	0.000673973
AT4G23160	1.25504	0.0963634	-3.70311	0.00015	0.00180352
AT2G25735	56.0889	4.32021	-3.69854	5e-05	0.000673973
AT1G22400	41.0901	3.17235	-3.69517	5e-05	0.000673973
AT1G13550	1.82397	0.141386	-3.68937	0.0078	0.0474125
AT3G60420	17.9613	1.40449	-3.67678	5e-05	0.000673973
AT3G02800	14.5362	1.13827	-3.67473	5e-05	0.000673973
AT5G26920	16.476	1.2907	-3.67415	5e-05	0.000673973
AT5G27420	74.0099	5.84107	-3.66341	5e-05	0.000673973
AT4G15610	259.132	20.4538	-3.66325	5e-05	0.000673973
AT4G12490	299.289	23.6953	-3.65886	5e-05	0.000673973
AT2G04040	54.9805	4.39085	-3.64635	5e-05	0.000673973
AT5G25930	23.5037	1.87734	-3.64612	5e-05	0.000673973
AT1G65690	26.1396	2.09455	-3.64152	5e-05	0.000673973
AT2G29110	0.954145	0.0767373	-3.63621	0.0021	0.0166769
AT5G38250	2.10765	0.169604	-3.63539	0.00055	0.00548244
AT1G60740	371.819	30.0427	-3.62951	5e-05	0.000673973
AT2G32020	12.86	1.04099	-3.62686	5e-05	0.000673973
AT4G03460	6.13315	0.501408	-3.61257	5e-05	0.000673973
AT1G31580	16.8685	1.37922	-3.61241	5e-05	0.000673973
AT1G07135	145.745	12.0195	-3.6	5e-05	0.000673973
AT3G46690	13.9571	1.15372	-3.59664	5e-05	0.000673973
AT2G44480	6.17734	0.511057	-3.59543	5e-05	0.000673973
AT3G21080	15.2846	1.26902	-3.59029	5e-05	0.000673973
AT4G39950	191.863	15.9354	-3.58977	5e-05	0.000673973
AT1G13470	18.5631	1.54714	-3.58477	5e-05	0.000673973
AT1G51913	29.7468	2.53334	-3.55362	0.00265	0.020165
AT3G47480	30.1476	2.58065	-3.54624	5e-05	0.000673973
AT5G63600	19.1185	1.63723	-3.54564	5e-05	0.000673973
AT2G28780	2.67537	0.230053	-3.5397	5e-05	0.000673973
AT5G04340	16.0321	1.39061	-3.52717	5e-05	0.000673973
AT4G01360	7.0305	0.610384	-3.52584	5e-05	0.000673973
AT2G18690	84.0534	7.35729	-3.51406	5e-05	0.000673973
AT1G36622	50.3351	4.42873	-3.5066	5e-05	0.000673973
AT1G19610	582.771	51.5304	-3.49943	5e-05	0.000673973
AT1G30720	97.664	8.72947	-3.48386	5e-05	0.000673973
AT1G76930	1839.15	165.076	-3.47783	5e-05	0.000673973
AT5G12420	18.1163	1.62738	-3.47666	5e-05	0.000673973
AT2G17040	13.5677	1.2272	-3.46674	5e-05	0.000673973
AT2G38860	166.349	15.1021	-3.46139	5e-05	0.000673973
AT1G03850	130.933	11.8918	-3.46079	5e-05	0.000673973
AT1G61810	17.0728	1.5567	-3.45514	5e-05	0.000673973
AT1G02520	2.90929	0.267649	-3.44225	5e-05	0.000673973
AT1G65610	6.5266	0.601265	-3.44026	5e-05	0.000673973
AT3G50470	6.8478	0.632104	-3.43741	5e-05	0.000673973
AT3G61190	12.5606	1.16886	-3.42572	5e-05	0.000673973
AT3G48450	5.7833	0.538855	-3.42392	0.0052	0.03452
AT2G31020	4.00164	0.372856	-3.4239	5e-05	0.000673973
AT2G28400	18.8372	1.76552	-3.41542	5e-05	0.000673973
AT1G73010	7.69509	0.739102	-3.38009	5e-05	0.000673973
AT3G01175	6.75378	0.648809	-3.37983	5e-05	0.000673973
AT3G59700	8.29394	0.800423	-3.37322	5e-05	0.000673973
AT3G09020	11.4519	1.11627	-3.35883	5e-05	0.000673973
AT5G45000	1.94457	0.190276	-3.35329	0.00235	0.0183004
AT3G44550	1.4033	0.137896	-3.34717	0.00245	0.0189239
AT1G02360	43.307	4.29785	-3.33291	5e-05	0.000673973
AT1G02850	26.2407	2.60436	-3.3328	5e-05	0.000673973
AT4G25070	3.53002	0.350738	-3.33121	5e-05	0.000673973
AT1G61820	67.6111	6.72046	-3.33063	5e-05	0.000673973
AT4G16260	26.2883	2.61474	-3.32968	5e-05	0.000673973
AT2G33710	10.3149	1.02741	-3.32765	5e-05	0.000673973
AT5G50560	11.6391	1.16545	-3.32002	0.0038	0.0269336
AT3G50760	8.24813	0.826079	-3.31971	5e-05	0.000673973
AT3G28210	13.4211	1.35131	-3.31207	5e-05	0.000673973
AT2G39518	80.6588	8.12298	-3.31175	5e-05	0.000673973
AT1G05240	1.5986	0.161393	-3.30815	0.0064	0.0406897
AT4G20860	111.687	11.3217	-3.3023	5e-05	0.000673973
AT5G10760	2.45816	0.249973	-3.29773	0.00025	0.00281798
AT5G15120	32.6354	3.32142	-3.29656	5e-05	0.000673973
AT4G37520	148.378	15.103	-3.29637	5e-05	0.000673973
AT4G04570	9.75328	0.995235	-3.29278	5e-05	0.000673973
AT5G44585	503.046	51.5847	-3.28568	5e-05	0.000673973
AT3G59930	6.79992	0.710368	-3.25888	0.00045	0.00463028
AT5G42530	680.412	71.2662	-3.25512	5e-05	0.000673973
AT3G04640	54.0382	5.66859	-3.25292	5e-05	0.000673973
AT1G62300	74.4599	7.81241	-3.25262	5e-05	0.000673973
AT2G29460	8.07104	0.85147	-3.24473	5e-05	0.000673973
AT1G15010	14.5249	1.5359	-3.24137	0.0002	0.0023176
AT4G23810	30.4068	3.23687	-3.23172	0.0017	0.0140058
AT3G28930	62.1902	6.62295	-3.23114	5e-05	0.000673973
AT3G21720	387.272	41.3118	-3.22872	5e-05	0.000673973
AT3G25610	17.5693	1.87439	-3.22856	5e-05	0.000673973
AT5G38550	1.23747	0.132781	-3.22027	0.00125	0.0109161
AT5G06740	4.76159	0.513981	-3.21165	5e-05	0.000673973
AT2G40750	1.65464	0.180124	-3.19946	0.00375	0.0266533
AT1G45145	119.342	13.0485	-3.19314	5e-05	0.000673973
AT2G41100	837.491	92.4023	-3.18007	5e-05	0.000673973
AT1G61340	11.9585	1.32642	-3.17242	5e-05	0.000673973
AT3G13437	26.7118	2.96621	-3.17078	5e-05	0.000673973
AT3G16150	21.614	2.40161	-3.1699	5e-05	0.000673973
AT1G25400	107.565	11.9569	-3.1693	5e-05	0.000673973
AT4G30430	3.32413	0.370234	-3.16647	0.00025	0.00281798
AT5G14470	38.9026	4.34353	-3.16293	5e-05	0.000673973
AT1G19530	172.898	19.3739	-3.15774	5e-05	0.000673973
AT1G60130	1.92228	0.21615	-3.15272	0.00025	0.00281798
AT1G74590	15.3174	1.72358	-3.15169	5e-05	0.000673973
AT5G67340	9.14351	1.03192	-3.14742	5e-05	0.000673973
AT2G26530	48.3593	5.48537	-3.14013	5e-05	0.000673973
AT1G72920	12.2408	1.40084	-3.12733	5e-05	0.000673973
AT4G23560	1.66798	0.191054	-3.12605	0.0005	0.00506535
AT1G51820	2.632	0.302711	-3.12014	5e-05	0.000673973
AT5G65300	20.1503	2.32345	-3.11646	5e-05	0.000673973
AT4G25110	17.0137	1.96682	-3.11276	5e-05	0.000673973
AT1G51270	6.49374	0.75569	-3.10318	5e-05	0.000673973
AT1G10340	24.556	2.87035	-3.09678	5e-05	0.000673973
AT5G41740	2.59627	0.303792	-3.09529	5e-05	0.000673973
AT5G12880	13.2535	1.55719	-3.08936	0.00095	0.0086948
AT1G58190	6.74494	0.792837	-3.08871	5e-05	0.000673973
AT5G10695	79.5425	9.38335	-3.08355	5e-05	0.000673973
AT3G10930	15.5322	1.83258	-3.08331	5e-05	0.000673973
AT2G44370	76.4432	9.02918	-3.08172	5e-05	0.000673973
AT5G47910	51.716	6.13692	-3.07502	5e-05	0.000673973
AT3G43833	0.970694	0.115825	-3.06706	0.00525	0.0347776
AT2G35930	47.9017	5.73487	-3.06224	5e-05	0.000673973
AT1G16130	12.0943	1.44902	-3.06118	5e-05	0.000673973
AT5G08240	18.4541	2.21162	-3.06076	5e-05	0.000673973
AT2G37720	1.0801	0.129451	-3.06069	0.00745	0.0457865
AT2G16060	90.8265	10.9437	-3.05302	5e-05	0.000673973
AT1G15040	109.147	13.2732	-3.03968	5e-05	0.000673973
AT1G79450	7.27341	0.885271	-3.03844	5e-05	0.000673973
AT2G24160	1.38597	0.168928	-3.03642	0.00065	0.00631165
AT1G65870	2.23087	0.272288	-3.0344	0.0053	0.0350583
AT1G73260	117.425	14.3651	-3.03111	5e-05	0.000673973
AT4G11000	22.2003	2.73162	-3.02275	5e-05	0.000673973
AT4G12480	1984.93	245.076	-3.01779	5e-05	0.000673973
AT2G15760	3.72527	0.460784	-3.01518	0.0001	0.00126316
AT3G02550	55.7172	6.91844	-3.0096	5e-05	0.000673973
AT4G21903	2.95706	0.367211	-3.00948	5e-05	0.000673973
AT5G51190	35.4402	4.40415	-3.00845	5e-05	0.000673973
AT4G14400	4.53265	0.564292	-3.00584	5e-05	0.000673973
AT5G42830	11.48	1.42931	-3.00574	5e-05	0.000673973
AT3G22600	113.844	14.1855	-3.00457	5e-05	0.000673973
AT2G38470	156.636	19.549	-3.00225	5e-05	0.000673973
AT2G17740	38.3419	4.79622	-2.99895	5e-05	0.000673973
AT4G02520	2399.99	300.531	-2.99744	5e-05	0.000673973
AT2G04500	0.957304	0.120324	-2.99205	0.008	0.0483799
AT5G45340	7.82155	0.984953	-2.98933	5e-05	0.000673973
AT5G12030	7.63818	0.962276	-2.98871	0.0009	0.00830067
AT5G03350	12.4442	1.57265	-2.98421	5e-05	0.000673973
AT4G22470	36.9874	4.6915	-2.97891	5e-05	0.000673973
AT2G46430	12.8869	1.64207	-2.97231	5e-05	0.000673973
AT2G47130	33.8205	4.33067	-2.96524	5e-05	0.000673973
AT2G31865	14.3555	1.84316	-2.96135	5e-05	0.000673973
AT5G66640	6.35864	0.818234	-2.95813	5e-05	0.000673973
AT3G21150	2.0523	0.264534	-2.95572	0.00805	0.0486106
AT3G11430	0.835883	0.1083	-2.94827	0.00765	0.0467406
AT3G55970	14.7766	1.91541	-2.94759	5e-05	0.000673973
AT1G68850	2.33002	0.304595	-2.93537	0.0006	0.00589843
AT1G63720	12.2798	1.60551	-2.93518	5e-05	0.000673973
AT4G40020	3.60029	0.471524	-2.93271	5e-05	0.000673973
AT4G20000	35.6989	4.69043	-2.92809	5e-05	0.000673973
AT1G65510	15.0368	1.98307	-2.92269	0.0002	0.0023176
AT1G54000	29.017	3.83403	-2.91997	5e-05	0.000673973
AT5G06320	339.005	44.8032	-2.91963	5e-05	0.000673973
AT1G55020	51.8391	6.90407	-2.90852	5e-05	0.000673973
AT3G25780	20.1943	2.7059	-2.89977	5e-05	0.000673973
AT1G07000	35.2032	4.72181	-2.89829	5e-05	0.000673973
AT4G18430	5.21653	0.704488	-2.88844	5e-05	0.000673973
AT3G04210	4.38508	0.592345	-2.88809	5e-05	0.000673973
AT4G06746	6.99969	0.945782	-2.88771	0.0008	0.00753321
AT5G25260	38.664	5.25283	-2.87983	5e-05	0.000673973
AT1G75000	7.49629	1.02038	-2.87707	5e-05	0.000673973
AT5G36925	52.7462	7.19314	-2.87437	5e-05	0.000673973
AT3G26500	22.0595	3.0091	-2.874	5e-05	0.000673973
AT4G36990	85.317	11.6564	-2.87171	5e-05	0.000673973
AT5G09800	5.08453	0.695724	-2.86953	5e-05	0.000673973
AT5G54490	42.4916	5.81752	-2.8687	5e-05	0.000673973
AT2G43610	26.1952	3.5997	-2.86336	5e-05	0.000673973
AT4G38540	46.5027	6.44186	-2.85177	5e-05	0.000673973
AT3G44720	55.8085	7.76378	-2.84565	5e-05	0.000673973
AT1G29860	2.59891	0.361996	-2.84386	0.00215	0.0169964
AT1G49000	44.6563	6.2358	-2.84022	5e-05	0.000673973
AT3G29034	31.4076	4.39478	-2.83725	5e-05	0.000673973
AT1G23840	5.58818	0.783153	-2.83501	5e-05	0.000673973
AT2G32660	3.43141	0.481648	-2.83275	5e-05	0.000673973
AT3G16530	348.101	49.0272	-2.82785	5e-05	0.000673973
AT4G23210	47.8118	6.77967	-2.81808	5e-05	0.000673973
AT1G25220	106.902	15.1791	-2.81613	5e-05	0.000673973
AT5G39020	4.09137	0.583797	-2.80904	5e-05	0.000673973
AT3G19390	8.16609	1.16748	-2.80624	5e-05	0.000673973
AT1G24909	26.703	3.82069	-2.80509	5e-05	0.000673973
AT1G69810	3.41192	0.489636	-2.8008	0.00025	0.00281798
AT5G64120	1055.26	151.485	-2.80036	5e-05	0.000673973
AT3G49780	369.854	53.1746	-2.79815	5e-05	0.000673973
AT5G26340	124.974	17.9832	-2.79691	5e-05	0.000673973
AT5G07100	37.3821	5.39317	-2.79314	5e-05	0.000673973
AT5G13210	2.71352	0.391727	-2.79224	5e-05	0.000673973
AT1G01340	6.10176	0.882806	-2.78906	5e-05	0.000673973
AT5G43350	2.39483	0.347719	-2.78393	5e-05	0.000673973
AT4G18170	40.954	5.97517	-2.77695	5e-05	0.000673973
AT1G72930	102.957	15.0768	-2.77164	5e-05	0.000673973
AT5G60950	12.0199	1.76684	-2.76618	5e-05	0.000673973
AT3G26210	44.8128	6.60092	-2.76317	5e-05	0.000673973
AT2G32190	123.816	18.3001	-2.75828	5e-05	0.000673973
AT2G37980	4.66123	0.689863	-2.75633	5e-05	0.000673973
AT2G36780	4.33863	0.642516	-2.75544	5e-05	0.000673973
AT1G19180	65.1582	9.66114	-2.75368	5e-05	0.000673973
AT4G11470	1.90506	0.28361	-2.74786	5e-05	0.000673973
AT2G39530	12.5777	1.89977	-2.72697	5e-05	0.000673973
AT5G24530	47.1125	7.13621	-2.72288	5e-05	0.000673973
AT1G76600	61.7415	9.3694	-2.72021	5e-05	0.000673973
AT3G55150	4.07434	0.619229	-2.71802	5e-05	0.000673973
AT2G42350	6.94947	1.05625	-2.71795	5e-05	0.000673973
AT4G19520	8.40769	1.28056	-2.71493	5e-05	0.000673973
AT5G13200	30.3073	4.63034	-2.71047	5e-05	0.000673973
AT5G44572	156.546	23.9444	-2.70883	5e-05	0.000673973
AT2G15220	10.0105	1.53775	-2.70263	5e-05	0.000673973
AT2G28710	3.02445	0.464758	-2.70212	0.00735	0.0453077
AT1G67100	2.83745	0.437066	-2.69867	0.0016	0.0133349
AT1G15380	51.1202	7.89161	-2.6955	5e-05	0.000673973
AT4G08780	2.73971	0.422993	-2.69532	0.00105	0.00944375
AT3G53480	10.3462	1.60175	-2.69138	5e-05	0.000673973
AT3G13790	257.907	39.9821	-2.68942	5e-05	0.000673973
AT4G21380	6.39159	0.99362	-2.68541	5e-05	0.000673973
AT1G24807	43.8177	6.86543	-2.67409	5e-05	0.000673973
AT4G19370	8.07101	1.26594	-2.67255	5e-05	0.000673973
AT1G65490	45.9155	7.20875	-2.67116	5e-05	0.000673973
AT1G65500	117.334	18.4706	-2.66731	5e-05	0.000673973
AT4G26120	5.87547	0.927942	-2.6626	5e-05	0.000673973
AT3G49120	240.212	37.9854	-2.66079	5e-05	0.000673973
AT1G69890	65.3843	10.3517	-2.65908	5e-05	0.000673973
AT3G12500	4.46552	0.707132	-2.65878	0.00145	0.0123162
AT5G19240	204.91	32.4522	-2.65861	5e-05	0.000673973
AT3G47540	17.0555	2.71222	-2.65269	5e-05	0.000673973
AT1G21100	56.26	8.99213	-2.64538	5e-05	0.000673973
AT5G49520	11.7326	1.87824	-2.64308	5e-05	0.000673973
AT4G36500	165.919	26.6253	-2.63961	5e-05	0.000673973
AT1G52890	11.3697	1.82564	-2.63872	5e-05	0.000673973
AT1G75750	642.862	103.39	-2.63641	5e-05	0.000673973
AT1G49860	1.6724	0.269646	-2.63279	0.008	0.0483799
AT3G09220	7.71818	1.24447	-2.63274	5e-05	0.000673973
AT5G10580	8.08288	1.30432	-2.63157	5e-05	0.000673973
AT4G15530	225.594	36.7653	-2.61731	5e-05	0.000673973
AT5G38310	3.04467	0.496421	-2.61665	0.0014	0.0119837
AT3G48520	2.40009	0.39299	-2.61052	5e-05	0.000673973
AT1G75040	9.04035	1.4808	-2.61	5e-05	0.000673973
AT1G60730	16.5876	2.71897	-2.60898	5e-05	0.000673973
AT4G26200	20.3083	3.33798	-2.60502	5e-05	0.000673973
AT2G27690	2.97014	0.488937	-2.60281	5e-05	0.000673973
AT1G60110	12.4987	2.06319	-2.59883	5e-05	0.000673973
AT4G21120	7.78094	1.28446	-2.59878	5e-05	0.000673973
AT5G46780	51.4721	8.51395	-2.59589	5e-05	0.000673973
AT4G17500	107.71	17.8577	-2.59254	5e-05	0.000673973
AT2G29480	1.849	0.307555	-2.58783	0.0071	0.0440884
AT1G69790	0.880862	0.146582	-2.58721	0.0077	0.0469562
AT4G37070	4.01009	0.670199	-2.58097	5e-05	0.000673973
AT1G28370	6.81995	1.14168	-2.5786	5e-05	0.000673973
AT2G39410	4.5933	0.772397	-2.57212	0.00015	0.00180352
AT4G33560	30.6541	5.17715	-2.56585	5e-05	0.000673973
AT3G57520	204.479	34.5855	-2.56371	5e-05	0.000673973
AT3G07195	10.5675	1.793	-2.55918	5e-05	0.000673973
AT5G25440	33.8978	5.76901	-2.5548	5e-05	0.000673973
AT3G21780	9.75479	1.66767	-2.54828	5e-05	0.000673973
AT4G25090	1.1212	0.192119	-2.54497	0.00025	0.00281798
AT1G51620	13.1634	2.26036	-2.54191	5e-05	0.000673973
AT1G32940	10.7626	1.85185	-2.53898	5e-05	0.000673973
AT2G05940	20.5258	3.53555	-2.53743	5e-05	0.000673973
AT5G15130	3.21461	0.555366	-2.53314	5e-05	0.000673973
AT2G04050	18.0682	3.13838	-2.52536	5e-05	0.000673973
AT5G44568	181.568	31.6228	-2.52147	5e-05	0.000673973
AT1G18390	32.1658	5.61673	-2.51773	5e-05	0.000673973
AT5G46050	46.7004	8.18565	-2.51227	5e-05	0.000673973
AT3G49580	5.67531	0.996604	-2.50961	0.00375	0.0266533
AT5G13580	0.863523	0.152387	-2.5025	0.0017	0.0140058
AT2G44790	188.246	33.4611	-2.49206	5e-05	0.000673973
AT1G13480	7.9689	1.41942	-2.48908	5e-05	0.000673973
AT3G46280	142.666	25.4687	-2.48585	5e-05	0.000673973
AT2G41850	17.8346	3.19327	-2.48157	5e-05	0.000673973
AT2G20562	42.3263	7.57875	-2.48152	5e-05	0.000673973
AT3G10815	3.11728	0.560416	-2.47572	0.0024	0.0186141
AT2G38870	504.714	90.7761	-2.47508	5e-05	0.000673973
AT4G21390	10.8625	1.95465	-2.47437	5e-05	0.000673973
AT5G01380	3.34576	0.603145	-2.47175	0.00025	0.00281798
AT1G51790	16.4558	2.97897	-2.46571	5e-05	0.000673973
AT2G41380	46.9013	8.49262	-2.46535	5e-05	0.000673973
AT5G61890	14.9267	2.7114	-2.46079	5e-05	0.000673973
AT1G22890	284.944	52.0031	-2.45401	5e-05	0.000673973
AT5G44610	25.8581	4.72351	-2.45268	5e-05	0.000673973
AT1G58340	21.22	3.88118	-2.45086	5e-05	0.000673973
AT1G73280	1.12932	0.207492	-2.44433	0.0067	0.0421329
AT5G17990	92.4614	17.0047	-2.44292	5e-05	0.000673973
AT1G66280	14.0225	2.58106	-2.44171	5e-05	0.000673973
AT2G27660	14.6288	2.69793	-2.43888	5e-05	0.000673973
AT1G66160	47.6238	8.79417	-2.43706	5e-05	0.000673973
AT5G40780	68.1591	12.5864	-2.43704	5e-05	0.000673973
AT2G34500	25.2822	4.67502	-2.43508	5e-05	0.000673973
AT5G66690	3.54962	0.657343	-2.43295	5e-05	0.000673973
AT2G18193	12.7866	2.36925	-2.43213	5e-05	0.000673973
AT1G66920	19.2949	3.60321	-2.42087	5e-05	0.000673973
AT2G42360	20.8944	3.91633	-2.41554	0.0009	0.00830067
AT1G67520	5.08056	0.954629	-2.41198	5e-05	0.000673973
AT3G54640	255.53	48.0563	-2.41069	5e-05	0.000673973
AT4G31500	205.77	38.725	-2.4097	5e-05	0.000673973
AT1G07620	2.10666	0.396742	-2.40869	0.0001	0.00126316
AT2G22880	91.4627	17.2935	-2.40295	5e-05	0.000673973
AT5G23510	19.1853	3.62869	-2.40248	5e-05	0.000673973
AT5G38710	10.6789	2.02678	-2.3975	5e-05	0.000673973
AT4G37770	8.69763	1.65395	-2.3947	5e-05	0.000673973
AT3G22740	6.25018	1.18891	-2.39426	5e-05	0.000673973
AT1G20350	7.53204	1.4356	-2.39139	5e-05	0.000673973
AT1G48605	6.97865	1.33105	-2.39039	0.00055	0.00548244
AT2G43620	858.489	164.393	-2.38465	5e-05	0.000673973
AT3G60540	27.2527	5.22267	-2.38354	5e-05	0.000673973
AT5G61010	9.79828	1.88091	-2.3811	5e-05	0.000673973
AT5G58940	7.53351	1.44903	-2.37823	5e-05	0.000673973
AT4G37530	3.55115	0.684693	-2.37476	0.0001	0.00126316
AT1G52200	269.802	52.0505	-2.37392	5e-05	0.000673973
AT1G63750	9.62867	1.85779	-2.37375	5e-05	0.000673973
AT1G34420	2.90457	0.560869	-2.37259	5e-05	0.000673973
AT1G17147	42.7416	8.2652	-2.37052	5e-05	0.000673973
AT5G44480	3.94193	0.762409	-2.37027	0.0002	0.0023176
AT4G15975	17.8821	3.46526	-2.36748	5e-05	0.000673973
AT2G02810	77.2346	15.057	-2.35881	5e-05	0.000673973
AT1G03220	318.054	62.085	-2.35696	5e-05	0.000673973
AT4G21850	204.878	40.0281	-2.35568	5e-05	0.000673973
AT1G76070	16.1788	3.168	-2.35246	5e-05	0.000673973
AT4G17215	4.81723	0.943552	-2.35203	0.0015	0.0126604
AT2G40140	78.5625	15.3986	-2.35104	5e-05	0.000673973
AT1G66270	19.4814	3.81861	-2.35098	5e-05	0.000673973
AT1G14370	36.808	7.23798	-2.34636	5e-05	0.000673973
AT5G43370	3.29743	0.649573	-2.34378	5e-05	0.000673973
AT3G12700	37.3069	7.35935	-2.34179	5e-05	0.000673973
AT3G14060	10.588	2.09064	-2.34041	0.00025	0.00281798
AT2G31880	74.7475	14.7936	-2.33705	5e-05	0.000673973
AT2G46140	13.5387	2.68271	-2.33533	5e-05	0.000673973
AT4G14450	12.0981	2.39736	-2.33526	0.0001	0.00126316
AT5G53990	1.76978	0.351789	-2.33079	0.00055	0.00548244
AT2G30840	1.59498	0.317899	-2.3269	0.00335	0.0243296
AT3G13090	1.14638	0.228594	-2.32622	5e-05	0.000673973
AT1G73500	16.0663	3.20609	-2.32515	5e-05	0.000673973
AT1G17610	1.06216	0.212575	-2.32095	0.0065	0.0411478
AT1G17860	125.904	25.2481	-2.31808	5e-05	0.000673973
AT4G39830	10.3446	2.07545	-2.31738	5e-05	0.000673973
AT5G13330	40.4859	8.13281	-2.3156	5e-05	0.000673973
AT4G13820	0.805368	0.161799	-2.31545	0.0013	0.0112815
AT1G13540	2.37979	0.478375	-2.31462	0.00115	0.0101821
AT1G58420	9.62448	1.93555	-2.31396	5e-05	0.000673973
AT5G43420	3.12701	0.62931	-2.31294	5e-05	0.000673973
AT5G01550	2.75374	0.556774	-2.30623	0.00015	0.00180352
AT2G30140	46.2601	9.35973	-2.30523	5e-05	0.000673973
AT4G11890	18.1349	3.67159	-2.30429	5e-05	0.000673973
AT5G24210	80.4098	16.3423	-2.29876	5e-05	0.000673973
AT4G22530	14.1576	2.90456	-2.28519	5e-05	0.000673973
AT4G19880	87.1298	17.9044	-2.28285	5e-05	0.000673973
AT4G33610	5.00683	1.02926	-2.2823	0.0007	0.00672103
AT1G14360	55.1271	11.3765	-2.27671	5e-05	0.000673973
AT3G49110	10.8342	2.24005	-2.27399	5e-05	0.000673973
AT1G65390	12.5857	2.60469	-2.2726	5e-05	0.000673973
AT1G35310	2.74625	0.568574	-2.27204	0.0036	0.0258091
AT5G06865	103.114	21.4061	-2.26814	5e-05	0.000673973
AT4G11280	36.0735	7.50901	-2.26425	5e-05	0.000673973
AT5G44575	74.5176	15.5136	-2.26404	5e-05	0.000673973
AT4G18210	6.31606	1.31524	-2.2637	5e-05	0.000673973
AT2G38250	7.39214	1.54913	-2.25454	5e-05	0.000673973
AT1G62422	19.204	4.02829	-2.25317	5e-05	0.000673973
AT1G08940	45.1229	9.46535	-2.25313	5e-05	0.000673973
AT2G25460	2.61714	0.55271	-2.2434	5e-05	0.000673973
AT5G47230	25.056	5.30302	-2.24027	5e-05	0.000673973
AT1G17600	1.90696	0.40619	-2.23104	5e-05	0.000673973
AT2G29740	5.48948	1.17026	-2.22984	5e-05	0.000673973
AT5G13220	22.0236	4.69876	-2.2287	5e-05	0.000673973
AT1G71400	5.42741	1.15946	-2.22681	5e-05	0.000673973
AT5G43180	4.70393	1.0063	-2.22481	0.0006	0.00589843
AT3G45140	36.0505	7.7356	-2.22043	5e-05	0.000673973
AT4G23190	53.1193	11.4097	-2.21898	5e-05	0.000673973
AT5G66480	10.3248	2.21852	-2.21845	5e-05	0.000673973
AT4G18205	42.7579	9.18801	-2.21837	5e-05	0.000673973
AT2G24180	103.08	22.1538	-2.21814	5e-05	0.000673973
AT5G57560	194.622	41.9666	-2.21336	5e-05	0.000673973
AT4G39890	10.4213	2.25045	-2.21125	5e-05	0.000673973
AT1G74440	5.76489	1.24563	-2.21042	0.0018	0.0146853
AT5G58680	1.65415	0.35743	-2.21035	0.0037	0.0263729
AT4G19230	15.4878	3.34749	-2.20998	5e-05	0.000673973
AT3G29410	1.37812	0.298378	-2.20749	0.00085	0.00791899
AT5G07322	7.66615	1.67662	-2.19295	0.0051	0.0340095
AT1G65250	1.18887	0.26027	-2.19151	0.00405	0.0283194
AT4G01750	11.2735	2.48199	-2.18336	5e-05	0.000673973
AT5G46080	10.0082	2.20951	-2.17938	5e-05	0.000673973
AT1G66480	12.4398	2.75791	-2.17332	5e-05	0.000673973
AT3G45060	0.833684	0.185129	-2.17097	0.0067	0.0421329
AT5G39100	3.44723	0.765778	-2.17044	0.00205	0.0163567
AT2G29330	4.12411	0.919492	-2.16518	0.00095	0.0086948
AT5G64100	92.0554	20.5342	-2.16447	5e-05	0.000673973
AT1G24150	21.6522	4.83381	-2.16328	5e-05	0.000673973
AT4G19970	0.976813	0.218336	-2.16153	0.00245	0.0189239
AT1G16260	6.21042	1.38929	-2.16034	5e-05	0.000673973
AT2G37770	1.2296	0.275309	-2.15906	0.0063	0.0402141
AT1G55450	133.009	29.8659	-2.15495	5e-05	0.000673973
AT3G51330	12.0863	2.71461	-2.15455	5e-05	0.000673973
AT1G59590	41.8431	9.40124	-2.15407	5e-05	0.000673973
AT2G25470	5.20189	1.16892	-2.15386	5e-05	0.000673973
AT5G13750	11.7844	2.6524	-2.15151	5e-05	0.000673973
AT1G30755	22.9154	5.16048	-2.15074	5e-05	0.000673973
AT1G25083	14.0792	3.17271	-2.14978	5e-05	0.000673973
AT2G23810	151.477	34.2898	-2.14325	5e-05	0.000673973
AT2G44010	5.07432	1.14926	-2.14251	0.00105	0.00944375
AT4G12720	64.8827	14.6969	-2.14232	5e-05	0.000673973
AT5G07650	1.55542	0.352575	-2.1413	0.0004	0.00419356
AT1G17420	9.25913	2.10205	-2.13908	5e-05	0.000673973
AT1G44608	7.1526	1.6241	-2.13883	0.0004	0.00419356
AT4G20780	25.8743	5.87825	-2.13806	5e-05	0.000673973
AT2G19800	274.958	62.8888	-2.12834	5e-05	0.000673973
AT4G15417	9.9832	2.28958	-2.12442	0.0001	0.00126316
AT5G55360	4.88021	1.12225	-2.12054	5e-05	0.000673973
AT3G26440	8.96033	2.06227	-2.11932	5e-05	0.000673973
AT1G11080	2.84813	0.655739	-2.11882	5e-05	0.000673973
AT3G26200	11.9955	2.78382	-2.10736	5e-05	0.000673973
AT2G29500	12.5135	2.9249	-2.09703	5e-05	0.000673973
AT4G23170	28.6002	6.6988	-2.09405	5e-05	0.000673973
AT4G01010	11.6779	2.7355	-2.09391	5e-05	0.000673973
AT3G55980	104.626	24.5172	-2.09338	5e-05	0.000673973
AT3G22460	10.9861	2.576	-2.09248	5e-05	0.000673973
AT3G57450	172.036	40.4249	-2.08939	5e-05	0.000673973
AT5G14700	7.33451	1.72383	-2.08908	5e-05	0.000673973
AT1G63350	2.85934	0.673615	-2.08569	5e-05	0.000673973
AT4G18195	1.73117	0.408319	-2.08398	0.0019	0.0153702
AT1G09940	28.4942	6.72122	-2.08388	5e-05	0.000673973
AT2G19190	27.0387	6.37913	-2.0836	5e-05	0.000673973
AT1G49050	21.702	5.12017	-2.08356	5e-05	0.000673973
AT4G18360	5.15143	1.2189	-2.07939	5e-05	0.000673973
AT4G37030	3.5759	0.846368	-2.07895	5e-05	0.000673973
AT4G23260	39.4064	9.34943	-2.07548	5e-05	0.000673973
AT2G04170	1.9724	0.468195	-2.07477	0.00075	0.00713195
AT1G08050	10.2422	2.4317	-2.07448	5e-05	0.000673973
AT3G52430	9.71056	2.3069	-2.0736	5e-05	0.000673973
AT2G18360	2.04656	0.486412	-2.07295	0.00205	0.0163567
AT5G53110	7.70481	1.83353	-2.07113	5e-05	0.000673973
AT2G23200	13.5761	3.24085	-2.06663	5e-05	0.000673973
AT3G04720	273.85	65.488	-2.06408	5e-05	0.000673973
AT3G21351	102.24	24.4702	-2.06286	5e-05	0.000673973
AT3G01420	38.2422	9.19331	-2.05651	5e-05	0.000673973
AT4G27280	108.754	26.1685	-2.05516	5e-05	0.000673973
AT4G34150	142.084	34.2552	-2.05235	5e-05	0.000673973
AT1G70810	21.9342	5.28879	-2.05217	5e-05	0.000673973
AT1G66880	12.226	2.94875	-2.05177	5e-05	0.000673973
AT3G43850	17.7289	4.2782	-2.05102	5e-05	0.000673973
AT5G39890	25.7855	6.24647	-2.04545	5e-05	0.000673973
AT5G39030	2.63817	0.640718	-2.04178	5e-05	0.000673973
AT3G57380	0.988125	0.239995	-2.04169	0.00445	0.0305018
AT3G14990	455.77	111.052	-2.03707	5e-05	0.000673973
AT4G25940	8.23638	2.00974	-2.035	5e-05	0.000673973
AT1G30757	12.8212	3.12876	-2.03487	5e-05	0.000673973
AT1G71140	3.97963	0.972695	-2.03257	5e-05	0.000673973
AT5G67450	7.08488	1.73329	-2.03123	5e-05	0.000673973
AT2G29120	2.89097	0.710491	-2.02467	5e-05	0.000673973
AT5G57190	4.44558	1.09393	-2.02285	5e-05	0.000673973
AT1G06180	11.6482	2.87374	-2.01911	5e-05	0.000673973
AT1G80840	63.1618	15.5912	-2.01832	5e-05	0.000673973
AT5G45380	5.66165	1.39778	-2.01809	5e-05	0.000673973
AT1G27020	306.419	75.7841	-2.01554	5e-05	0.000673973
AT2G28960	0.907762	0.224657	-2.01459	0.00285	0.0213921
AT1G23120	14.0125	3.46829	-2.01442	5e-05	0.000673973
AT2G39200	258.264	63.9341	-2.01419	5e-05	0.000673973
AT2G34020	4.75546	1.1783	-2.01287	5e-05	0.000673973
AT3G21230	12.1204	3.0071	-2.01099	5e-05	0.000673973
AT5G08790	121.906	30.2823	-2.00922	5e-05	0.000673973
AT5G10410	2.7558	0.686152	-2.00587	0.0004	0.00419356
AT5G01040	38.4171	9.58194	-2.00336	5e-05	0.000673973
AT2G40095	21.1048	5.2739	-2.00063	5e-05	0.000673973
AT1G19380	99.708	24.9763	-1.99715	5e-05	0.000673973
AT1G04980	52.4796	13.1596	-1.99564	5e-05	0.000673973
AT3G22060	368.722	92.5475	-1.99427	5e-05	0.000673973
AT5G01500	28.4051	7.13706	-1.99275	5e-05	0.000673973
AT5G42900	58.4176	14.6835	-1.99221	5e-05	0.000673973
AT1G64610	12.399	3.12443	-1.98856	5e-05	0.000673973
AT3G09270	46.6928	11.8066	-1.98361	5e-05	0.000673973
AT4G39070	30.2796	7.69253	-1.97681	5e-05	0.000673973
AT4G12500	153.832	39.1179	-1.97546	5e-05	0.000673973
AT4G00970	15.2404	3.88283	-1.97273	5e-05	0.000673973
AT3G49570	15.3504	3.91321	-1.97185	0.00015	0.00180352
AT2G38380	17.3307	4.42215	-1.97051	5e-05	0.000673973
AT4G29780	14.7642	3.77698	-1.9668	5e-05	0.000673973
AT5G22250	13.1578	3.36665	-1.96653	5e-05	0.000673973
AT3G08970	8.74	2.24038	-1.96389	5e-05	0.000673973
AT3G09830	25.6414	6.58903	-1.96034	5e-05	0.000673973
AT1G51800	52.7714	13.5644	-1.95994	5e-05	0.000673973
AT3G43190	4.09448	1.0525	-1.95987	5e-05	0.000673973
AT1G74100	161.533	41.5325	-1.95952	5e-05	0.000673973
AT1G72940	8.56281	2.20178	-1.95942	5e-05	0.000673973
AT1G64400	21.8518	5.62175	-1.95866	5e-05	0.000673973
AT5G39050	84.5834	21.7772	-1.95755	5e-05	0.000673973
AT1G70700	78.7458	20.2969	-1.95594	5e-05	0.000673973
AT4G25900	36.2887	9.37873	-1.95206	5e-05	0.000673973
AT5G05730	157.118	40.6786	-1.94951	5e-05	0.000673973
AT2G44380	28.3085	7.34482	-1.94644	5e-05	0.000673973
AT5G36220	0.955268	0.248935	-1.94014	0.0049	0.0329397
AT4G28350	5.30136	1.38203	-1.93957	5e-05	0.000673973
AT2G43120	19.073	4.97778	-1.93795	5e-05	0.000673973
AT1G78850	241.618	63.1179	-1.9366	5e-05	0.000673973
AT2G36800	24.2983	6.34831	-1.93641	5e-05	0.000673973
AT3G15340	1.66918	0.437733	-1.93102	0.0004	0.00419356
AT5G06870	62.1969	16.3209	-1.93012	5e-05	0.000673973
AT5G54860	8.38903	2.20296	-1.92906	5e-05	0.000673973
AT3G51440	9.37026	2.46578	-1.92604	5e-05	0.000673973
AT1G35910	1.2812	0.337554	-1.92431	0.0047	0.0318769
AT5G18470	34.5004	9.09494	-1.92348	5e-05	0.000673973
AT3G51450	12.847	3.38958	-1.92226	5e-05	0.000673973
AT1G27330	267.334	70.6777	-1.91932	5e-05	0.000673973
AT5G35735	112.797	29.8319	-1.9188	5e-05	0.000673973
AT5G58350	62.9477	16.6484	-1.91877	5e-05	0.000673973
AT5G61260	1.43247	0.379254	-1.91726	0.0036	0.0258091
AT2G43140	32.5102	8.63092	-1.9133	5e-05	0.000673973
AT2G22330	94.7093	25.1817	-1.91113	5e-05	0.000673973
AT2G19130	5.06954	1.35091	-1.90792	5e-05	0.000673973
AT1G13210	39.2476	10.4688	-1.9065	5e-05	0.000673973
AT1G69900	33.73	9.0051	-1.90522	5e-05	0.000673973
AT2G29490	12.8769	3.44131	-1.90375	5e-05	0.000673973
AT3G25190	9.8997	2.64693	-1.90306	5e-05	0.000673973
AT1G69730	3.66876	0.981322	-1.90249	5e-05	0.000673973
AT1G50740	50.7832	13.5836	-1.90248	5e-05	0.000673973
AT1G67105	6.70617	1.79614	-1.90059	0.0003	0.00328926
AT1G72070	20.8356	5.5825	-1.90007	5e-05	0.000673973
AT5G03570	1.88103	0.504262	-1.89928	0.0004	0.00419356
AT3G55470	56.7817	15.2418	-1.89739	0.003	0.0222721
AT1G57990	152.701	40.9908	-1.89734	5e-05	0.000673973
AT1G61360	15.379	4.129	-1.89709	5e-05	0.000673973
AT1G42990	93.505	25.1758	-1.89301	5e-05	0.000673973
AT4G23130	11.7393	3.16221	-1.89234	5e-05	0.000673973
AT3G26690	22.6988	6.12671	-1.88943	0.00015	0.00180352
AT1G28190	46.9295	12.7026	-1.88537	5e-05	0.000673973
AT4G13395	19.0106	5.14702	-1.88499	0.0007	0.00672103
AT5G44460	3.92817	1.06413	-1.88418	0.0022	0.0173249
AT1G34180	2.82964	0.766561	-1.88414	0.0001	0.00126316
AT1G23149	3.45432	0.935801	-1.88413	0.00105	0.00944375
AT5G64660	20.746	5.62513	-1.88288	5e-05	0.000673973
AT1G36620	0.850617	0.230685	-1.88259	0.00115	0.0101821
AT2G39210	75.3375	20.4324	-1.88251	5e-05	0.000673973
AT4G22710	42.2417	11.4662	-1.88128	5e-05	0.000673973
AT4G15390	2.48547	0.674662	-1.88128	0.0004	0.00419356
AT2G35000	1.6049	0.436533	-1.87832	0.00105	0.00944375
AT4G35110	13.7851	3.75903	-1.87468	5e-05	0.000673973
AT1G76680	99.0182	27.0355	-1.87284	5e-05	0.000673973
AT1G04360	1.82671	0.49895	-1.87228	0.0016	0.0133349
AT1G05700	1.08864	0.297736	-1.87043	0.00145	0.0123162
AT2G30490	278.714	76.331	-1.86845	5e-05	0.000673973
AT3G23570	39.3867	10.7915	-1.86782	5e-05	0.000673973
AT1G10070	243.535	66.9826	-1.86227	5e-05	0.000673973
AT5G40690	17.4021	4.78757	-1.86189	5e-05	0.000673973
AT4G02330	82.8234	22.863	-1.85703	5e-05	0.000673973
AT3G51660	62.0871	17.1461	-1.85641	5e-05	0.000673973
AT5G18170	183.395	50.6528	-1.85624	5e-05	0.000673973
AT2G38390	1.66304	0.459336	-1.8562	0.0043	0.0296631
AT2G04400	106.188	29.3341	-1.85597	0.0003	0.00328926
AT4G20110	10.2411	2.8431	-1.84883	5e-05	0.000673973
AT4G36430	10.9164	3.03475	-1.84685	5e-05	0.000673973
AT5G49850	1.01935	0.283445	-1.84651	0.00385	0.0272075
AT2G39510	3.56939	0.993993	-1.84437	5e-05	0.000673973
AT5G42010	2.83104	0.788551	-1.84406	5e-05	0.000673973
AT5G62150	14.8708	4.1478	-1.84207	0.00025	0.00281798
AT4G22305	8.22284	2.29696	-1.83991	5e-05	0.000673973
AT4G32800	3.05619	0.855242	-1.83733	0.00055	0.00548244
AT1G32450	20.5206	5.74637	-1.83635	5e-05	0.000673973
AT4G37390	32.4784	9.09624	-1.83614	5e-05	0.000673973
AT2G30870	489.13	137.176	-1.83419	5e-05	0.000673973
AT5G60800	23.8909	6.70258	-1.83367	5e-05	0.000673973
AT3G15356	218.008	61.2008	-1.83276	5e-05	0.000673973
AT4G39940	181.116	50.9199	-1.83061	5e-05	0.000673973
AT1G05300	35.5463	9.99788	-1.83001	5e-05	0.000673973
AT3G10040	9.55052	2.68665	-1.82977	5e-05	0.000673973
AT2G30250	35.2625	9.92876	-1.82845	5e-05	0.000673973
AT5G01870	22.9534	6.46989	-1.82689	5e-05	0.000673973
AT3G17110	6.87943	1.94439	-1.82297	5e-05	0.000673973
AT4G30110	2.35223	0.665919	-1.82061	5e-05	0.000673973
AT5G63020	3.31566	0.940784	-1.81736	5e-05	0.000673973
AT3G15210	59.6917	16.9559	-1.81574	5e-05	0.000673973
AT3G13910	45.7461	12.9951	-1.81569	5e-05	0.000673973
AT5G20480	2.42369	0.688612	-1.81544	5e-05	0.000673973
AT1G78830	242.754	68.9849	-1.81514	5e-05	0.000673973
AT4G15280	2.22041	0.63202	-1.81279	0.0014	0.0119837
AT1G67070	15.5749	4.44319	-1.80956	5e-05	0.000673973
AT5G60270	21.7077	6.20876	-1.80583	5e-05	0.000673973
AT2G06050	32.4469	9.28427	-1.80522	5e-05	0.000673973
AT3G25600	31.929	9.13945	-1.80469	5e-05	0.000673973
AT5G48540	75.2839	21.5667	-1.80354	5e-05	0.000673973
AT3G03470	15.2063	4.36096	-1.80195	5e-05	0.000673973
AT1G05250	1.52469	0.438366	-1.7983	0.0029	0.0216838
AT1G51850	13.1667	3.79162	-1.79601	5e-05	0.000673973
AT5G67520	3.31839	0.957391	-1.7933	0.00015	0.00180352
AT1G21130	422.846	122.174	-1.79119	5e-05	0.000673973
AT2G23100	1.97223	0.570119	-1.7905	0.00025	0.00281798
AT3G10320	1.05579	0.305594	-1.78863	0.00625	0.0399527
AT3G59080	25.9141	7.51824	-1.78527	5e-05	0.000673973
AT2G40330	29.9188	8.68189	-1.78497	5e-05	0.000673973
AT1G17830	5.33642	1.55232	-1.78145	5e-05	0.000673973
AT5G24090	8.28819	2.41205	-1.78079	5e-05	0.000673973
AT5G54710	33.317	9.69815	-1.78048	5e-05	0.000673973
AT3G08720	19.7997	5.7681	-1.77931	5e-05	0.000673973
AT5G59520	13.8395	4.03293	-1.77889	5e-05	0.000673973
AT1G65845	661.113	192.706	-1.7785	5e-05	0.000673973
AT1G65486	101.849	29.7291	-1.77648	5e-05	0.000673973
AT5G64110	11.6656	3.4111	-1.77396	5e-05	0.000673973
AT1G72280	7.71091	2.26331	-1.76847	5e-05	0.000673973
AT2G37750	39.845	11.7104	-1.76661	5e-05	0.000673973
AT3G26220	29.8253	8.76669	-1.76643	5e-05	0.000673973
AT5G50200	32.8116	9.65078	-1.76549	5e-05	0.000673973
AT1G76980	6.5186	1.91854	-1.76455	5e-05	0.000673973
AT1G55920	32.3309	9.53009	-1.76235	5e-05	0.000673973
AT1G09970	88.062	26.0162	-1.75911	5e-05	0.000673973
AT3G62600	153.068	45.242	-1.75844	5e-05	0.000673973
AT4G32650	15.9638	4.72361	-1.75684	5e-05	0.000673973
AT5G20400	35.0055	10.3653	-1.75582	5e-05	0.000673973
AT2G41010	29.0613	8.62193	-1.75302	5e-05	0.000673973
AT4G25580	81.0375	24.0684	-1.75145	5e-05	0.000673973
AT3G53160	2.35224	0.700251	-1.74809	0.001	0.00906646
AT3G14680	3.04473	0.907034	-1.74709	0.0001	0.00126316
AT4G22592	22.3179	6.66025	-1.74455	5e-05	0.000673973
AT2G39650	10.0483	3.01945	-1.7346	5e-05	0.000673973
AT4G34180	158.489	47.6833	-1.73283	5e-05	0.000673973
AT2G21045	6.1371	1.85164	-1.72875	0.0009	0.00830067
AT1G68390	2.49638	0.754652	-1.72595	0.0012	0.0105436
AT1G08630	194.581	58.988	-1.72188	5e-05	0.000673973
AT1G70140	5.54664	1.68185	-1.72156	5e-05	0.000673973
AT1G21550	6.56849	1.99231	-1.72112	0.00075	0.00713195
AT5G50760	13.1679	3.99553	-1.72057	5e-05	0.000673973
AT2G33580	5.46885	1.66264	-1.71776	5e-05	0.000673973
AT2G29720	31.9846	9.72656	-1.71737	5e-05	0.000673973
AT5G57910	10.6328	3.24347	-1.71292	5e-05	0.000673973
AT3G23175	3.79517	1.16358	-1.70559	0.0014	0.0119837
AT1G05340	23.7515	7.28751	-1.70452	5e-05	0.000673973
AT3G29250	6.39524	1.9626	-1.70423	0.0001	0.00126316
AT5G13190	88.9891	27.3818	-1.70041	5e-05	0.000673973
AT4G21865	4.40489	1.35569	-1.70008	0.00145	0.0123162
AT3G09520	2.21341	0.681435	-1.69962	0.0006	0.00589843
AT4G13180	120.37	37.0833	-1.69863	5e-05	0.000673973
AT5G13490	73.6639	22.727	-1.69655	5e-05	0.000673973
AT3G51920	183.318	56.6173	-1.69503	5e-05	0.000673973
AT4G30530	268.097	82.876	-1.69373	5e-05	0.000673973
AT3G11580	6.18381	1.91511	-1.69107	0.0007	0.00672103
AT5G57480	11.7804	3.66748	-1.68353	5e-05	0.000673973
AT1G35350	13.0999	4.09353	-1.67814	5e-05	0.000673973
AT2G16900	26.5246	8.29738	-1.6766	5e-05	0.000673973
AT1G17745	13.4927	4.22617	-1.67475	5e-05	0.000673973
AT5G66070	33.4479	10.4841	-1.67372	5e-05	0.000673973
AT4G22690	92.131	28.8957	-1.67283	5e-05	0.000673973
AT4G18010	60.9835	19.1526	-1.67088	5e-05	0.000673973
AT2G23910	3.47638	1.09241	-1.67007	0.00015	0.00180352
AT5G13370	15.9575	5.01755	-1.66918	5e-05	0.000673973
AT5G03160	54.2402	17.0699	-1.66791	5e-05	0.000673973
AT4G18880	17.7916	5.60697	-1.6659	5e-05	0.000673973
AT3G54420	11.9465	3.77561	-1.66181	5e-05	0.000673973
AT3G06490	1.26977	0.401677	-1.66046	0.00405	0.0283194
AT2G39110	2.05946	0.6515	-1.66043	0.00185	0.0150345
AT4G31330	3.22261	1.02018	-1.65941	0.00155	0.0129936
AT5G01542	14.2461	4.51053	-1.6592	5e-05	0.000673973
AT5G44070	92.5573	29.3416	-1.6574	5e-05	0.000673973
AT1G48320	50.5612	16.0329	-1.657	5e-05	0.000673973
AT5G18360	3.14765	0.998247	-1.65681	5e-05	0.000673973
AT5G54500	397.142	126.137	-1.65466	5e-05	0.000673973
AT3G04070	26.4904	8.41532	-1.65438	5e-05	0.000673973
AT2G37040	169.798	53.9714	-1.65356	5e-05	0.000673973
AT3G14770	17.8581	5.68114	-1.65232	5e-05	0.000673973
AT2G13800	6.99496	2.22562	-1.65211	5e-05	0.000673973
AT4G33920	36.6039	11.6696	-1.64925	5e-05	0.000673973
AT1G29690	32.0211	10.2088	-1.64921	5e-05	0.000673973
AT1G31540	6.8693	2.19255	-1.64755	5e-05	0.000673973
AT2G48140	6.05217	1.93313	-1.64652	0.00055	0.00548244
AT4G34135	43.3594	13.8756	-1.64379	5e-05	0.000673973
AT5G35580	1.8144	0.582156	-1.64002	0.00175	0.0143457
AT1G61800	13.7035	4.39831	-1.63952	5e-05	0.000673973
AT2G27080	14.6423	4.71744	-1.63407	0.0039	0.0274931
AT3G19010	129.123	41.6443	-1.63256	5e-05	0.000673973
AT1G78450	7.58491	2.45111	-1.6297	0.0003	0.00328926
AT5G44820	4.7916	1.54854	-1.6296	5e-05	0.000673973
AT5G64510	27.3532	8.8426	-1.62917	5e-05	0.000673973
AT3G22160	12.5233	4.05588	-1.62653	5e-05	0.000673973
AT4G13510	103.906	33.6843	-1.62513	5e-05	0.000673973
AT3G22890	452.636	147.147	-1.62109	5e-05	0.000673973
AT5G61600	53.4477	17.4027	-1.61881	5e-05	0.000673973
AT4G02410	4.22527	1.3763	-1.61825	5e-05	0.000673973
AT4G18950	59.8205	19.5153	-1.61604	5e-05	0.000673973
AT4G30140	15.0092	4.90184	-1.61446	5e-05	0.000673973
AT3G11820	72.6378	23.7501	-1.61279	5e-05	0.000673973
AT4G30270	1105.49	361.692	-1.61185	5e-05	0.000673973
AT2G13790	22.2287	7.28013	-1.61039	5e-05	0.000673973
AT3G26230	7.51336	2.46366	-1.60866	5e-05	0.000673973
AT4G39640	51.692	16.9922	-1.60507	5e-05	0.000673973
AT4G37900	7.7542	2.54917	-1.60495	5e-05	0.000673973
AT1G61370	7.31995	2.41339	-1.60077	5e-05	0.000673973
AT4G20460	2.47463	0.81653	-1.59963	0.0005	0.00506535
AT5G54810	466.85	154.059	-1.59948	5e-05	0.000673973
AT3G53810	15.6795	5.18377	-1.5968	5e-05	0.000673973
AT1G20510	15.0145	4.96457	-1.59662	5e-05	0.000673973
AT2G01180	38.6495	12.7874	-1.59572	5e-05	0.000673973
AT2G05380	8033.78	2660.47	-1.5944	5e-05	0.000673973
AT1G08930	256.608	85.1315	-1.5918	5e-05	0.000673973
AT5G19230	216.857	71.9859	-1.59095	5e-05	0.000673973
AT1G16150	6.44104	2.14053	-1.58933	5e-05	0.000673973
AT3G27220	12.7811	4.24789	-1.58919	5e-05	0.000673973
AT5G19520	1.60801	0.534445	-1.58916	0.00035	0.00373932
AT5G66790	13.3646	4.4421	-1.5891	5e-05	0.000673973
AT3G02610	1.22872	0.408764	-1.58782	0.0079	0.0478886
AT1G07400	4.32651	1.44016	-1.58697	0.002	0.0160481
AT1G76590	20.6403	6.88389	-1.58416	5e-05	0.000673973
AT5G05460	6.94945	2.31934	-1.58319	5e-05	0.000673973
AT2G23320	202.032	67.4298	-1.58313	5e-05	0.000673973
AT2G37760	47.7119	15.9413	-1.58157	5e-05	0.000673973
AT3G48580	2.50302	0.836429	-1.58135	0.00425	0.0293958
AT3G63010	11.1489	3.72881	-1.58011	5e-05	0.000673973
AT5G46230	7.51238	2.51779	-1.57712	0.0018	0.0146853
AT1G10990	7.42353	2.4966	-1.57214	0.00035	0.00373932
AT2G26190	49.0162	16.5133	-1.56963	5e-05	0.000673973
AT2G23340	31.8483	10.7296	-1.56962	5e-05	0.000673973
AT3G23800	6.50478	2.19145	-1.56961	5e-05	0.000673973
AT5G61560	9.75077	3.29336	-1.56596	5e-05	0.000673973
AT3G57260	1.6296	0.551487	-1.56312	0.0079	0.0478886
AT3G46660	2.67308	0.904928	-1.56263	0.00105	0.00944375
AT1G72680	42.1571	14.2721	-1.56258	5e-05	0.000673973
AT2G28630	127.95	43.331	-1.56211	5e-05	0.000673973
AT5G55450	67.474	22.9011	-1.55891	5e-05	0.000673973
AT5G65040	6.26317	2.12738	-1.55781	0.0022	0.0173249
AT3G47780	3.93883	1.33809	-1.5576	5e-05	0.000673973
AT3G13380	12.4655	4.24752	-1.55325	5e-05	0.000673973
AT5G04960	1.16492	0.397839	-1.54998	0.00425	0.0293958
AT3G46130	5.38552	1.84104	-1.54857	0.0008	0.00753321
AT3G15300	3.32431	1.13674	-1.54815	0.00445	0.0305018
AT3G20600	11.2724	3.86132	-1.54562	0.0001	0.00126316
AT3G50060	28.0506	9.60957	-1.54549	5e-05	0.000673973
AT3G26590	6.10308	2.09119	-1.54521	5e-05	0.000673973
AT1G28600	67.4878	23.1297	-1.54488	5e-05	0.000673973
AT2G46740	9.9762	3.42001	-1.54449	5e-05	0.000673973
AT5G08760	62.5767	21.4882	-1.54208	0.0001	0.00126316
AT2G23030	4.77674	1.64091	-1.54153	5e-05	0.000673973
AT5G49680	1.34221	0.462085	-1.53838	5e-05	0.000673973
AT3G24090	6.31334	2.17682	-1.53618	5e-05	0.000673973
AT1G66590	33.07	11.4164	-1.53441	5e-05	0.000673973
AT2G47140	6.13039	2.11927	-1.53241	0.00105	0.00944375
AT2G31990	2.7244	0.942552	-1.5313	0.0008	0.00753321
AT1G52070	4.47409	1.54836	-1.53085	0.00035	0.00373932
AT1G64660	125.398	43.4086	-1.53045	5e-05	0.000673973
AT1G17710	4.10797	1.42288	-1.52961	0.0012	0.0105436
AT1G28380	41.3255	14.3267	-1.52833	5e-05	0.000673973
AT5G27760	120.098	41.8047	-1.52247	5e-05	0.000673973
AT2G29340	397.166	138.46	-1.52027	5e-05	0.000673973
AT5G35940	1.90843	0.666956	-1.51672	0.00325	0.023749
AT5G42020	254.427	89.0418	-1.51469	5e-05	0.000673973
AT5G37070	33.9326	11.883	-1.51377	5e-05	0.000673973
AT2G46150	3.55175	1.24388	-1.51368	0.00255	0.0195543
AT1G09560	131.453	46.0597	-1.51297	5e-05	0.000673973
AT1G51760	63.4683	22.2408	-1.51283	5e-05	0.000673973
AT1G78860	5.55024	1.94575	-1.51223	0.0002	0.0023176
AT5G07440	826.12	290.084	-1.50988	5e-05	0.000673973
AT2G25110	125.941	44.2481	-1.50906	5e-05	0.000673973
AT1G33110	24.9431	8.76472	-1.50886	5e-05	0.000673973
AT3G26910	32.4886	11.4193	-1.50847	5e-05	0.000673973
AT4G15910	122.627	43.1202	-1.50784	5e-05	0.000673973
AT5G53550	95.0795	33.4525	-1.50702	5e-05	0.000673973
AT5G16170	2.78077	0.979257	-1.50573	0.00215	0.0169964
AT4G24160	48.6356	17.181	-1.50119	5e-05	0.000673973
AT5G67480	54.2261	19.1814	-1.49928	5e-05	0.000673973
AT5G61210	79.3979	28.1044	-1.4983	5e-05	0.000673973
AT1G78000	25.1083	8.89562	-1.497	5e-05	0.000673973
AT3G26980	34.2387	12.1927	-1.48961	5e-05	0.000673973
AT4G20830	149.577	53.2816	-1.48918	5e-05	0.000673973
AT5G49480	39.9518	14.2391	-1.4884	5e-05	0.000673973
AT3G22930	3.82598	1.36471	-1.48724	0.00485	0.0326685
AT5G18840	3.27746	1.16984	-1.48627	0.00035	0.00373932
AT5G18490	24.5912	8.80277	-1.48211	5e-05	0.000673973
AT1G25275	1193.16	427.313	-1.48143	5e-05	0.000673973
AT5G58730	14.1368	5.08158	-1.47611	5e-05	0.000673973
AT5G48380	48.0331	17.2665	-1.47606	5e-05	0.000673973
AT1G74330	12.2742	4.42078	-1.47325	5e-05	0.000673973
AT5G55560	2.4391	0.879953	-1.47085	0.00245	0.0189239
AT1G30620	15.5121	5.59808	-1.47039	5e-05	0.000673973
AT3G44260	13.1366	4.74717	-1.46845	5e-05	0.000673973
AT5G26030	47.1736	17.0569	-1.46763	5e-05	0.000673973
AT5G05320	8.25834	2.98816	-1.46659	5e-05	0.000673973
AT2G01300	5.38615	1.94968	-1.46602	0.00415	0.0288641
AT5G67300	58.8588	21.3059	-1.46601	5e-05	0.000673973
AT4G01430	4.85277	1.76073	-1.46263	0.0005	0.00506535
AT2G46620	15.6761	5.68868	-1.4624	5e-05	0.000673973
AT3G49360	17.6793	6.4157	-1.46238	5e-05	0.000673973
AT3G46930	7.91386	2.87237	-1.46214	5e-05	0.000673973
AT2G26390	4.23266	1.53716	-1.4613	0.00125	0.0109161
AT5G09570	4.97841	1.80807	-1.46124	0.00465	0.0316031
AT4G34380	1.82631	0.663673	-1.46038	0.0014	0.0119837
AT4G15260	6.64068	2.41582	-1.45882	5e-05	0.000673973
AT1G64065	5.58727	2.03893	-1.45433	0.00045	0.00463028
AT5G64900	12.8716	4.69956	-1.4536	0.00175	0.0143457
AT2G18370	6.74145	2.46286	-1.45273	0.00265	0.020165
AT1G56140	18.9941	6.94546	-1.45141	5e-05	0.000673973
AT1G11050	8.60978	3.14973	-1.45075	5e-05	0.000673973
AT1G22360	46.9099	17.2108	-1.44658	5e-05	0.000673973
AT3G04060	3.54864	1.30605	-1.44205	0.00065	0.00631165
AT4G08850	124.508	45.8277	-1.44195	5e-05	0.000673973
AT2G04795	7.99474	2.94739	-1.43961	0.00715	0.0443294
AT2G38400	60.3805	22.2658	-1.43925	5e-05	0.000673973
AT3G04110	6.90035	2.54548	-1.43873	5e-05	0.000673973
AT1G07610	128.72	47.6212	-1.43456	5e-05	0.000673973
AT4G28790	3.24016	1.19929	-1.43389	0.0009	0.00830067
AT5G53970	12.425	4.6018	-1.43297	5e-05	0.000673973
AT1G21326	6.50994	2.41499	-1.43062	0.00135	0.0116381
AT1G72120	3.18032	1.18016	-1.4302	0.00025	0.00281798
AT5G15870	29.7148	11.0315	-1.42955	5e-05	0.000673973
AT1G11580	52.3925	19.4636	-1.42859	5e-05	0.000673973
AT1G13590	14.0397	5.22178	-1.4269	0.00675	0.0423569
AT1G09210	242.661	90.3278	-1.4257	5e-05	0.000673973
AT1G33610	31.5046	11.7319	-1.42513	5e-05	0.000673973
AT1G73540	16.4064	6.11843	-1.42302	0.0001	0.00126316
AT3G25900	14.9543	5.57777	-1.4228	5e-05	0.000673973
AT4G27450	254.599	94.9646	-1.42277	5e-05	0.000673973
AT2G03505	3.22899	1.20478	-1.42231	0.0075	0.0460101
AT4G25390	4.47312	1.6707	-1.42083	5e-05	0.000673973
AT5G17330	74.3193	27.7735	-1.42003	5e-05	0.000673973
AT2G25090	5.27033	1.97405	-1.41673	0.00025	0.00281798
AT4G12290	13.2003	4.94599	-1.41624	5e-05	0.000673973
AT4G23180	57.2276	21.4725	-1.41422	5e-05	0.000673973
AT5G64000	6.98316	2.6214	-1.41354	0.0072	0.0445816
AT3G51430	25.7674	9.67733	-1.41287	5e-05	0.000673973
AT5G28630	15.9366	5.98688	-1.41247	0.0005	0.00506535
AT5G37740	49.7924	18.7071	-1.41234	5e-05	0.000673973
AT1G05000	40.7315	15.3139	-1.41131	5e-05	0.000673973
AT3G19930	142.487	53.5983	-1.41057	5e-05	0.000673973
AT3G48700	3.32788	1.25291	-1.40932	0.00195	0.0157138
AT1G59870	418.438	157.624	-1.40853	5e-05	0.000673973
AT5G45110	26.8335	10.1105	-1.40818	5e-05	0.000673973
AT1G22280	64.1979	24.1954	-1.4078	5e-05	0.000673973
AT3G50950	101.75	38.3606	-1.40733	5e-05	0.000673973
AT4G11850	28.0383	10.574	-1.40688	5e-05	0.000673973
AT5G59730	6.73959	2.5438	-1.40568	0.00355	0.0255351
AT5G02290	49.5673	18.711	-1.4055	5e-05	0.000673973
AT1G06620	13.7121	5.17711	-1.40523	5e-05	0.000673973
AT4G18197	22.4235	8.47025	-1.40454	5e-05	0.000673973
AT3G57330	38.2464	14.4517	-1.40408	5e-05	0.000673973
AT4G24040	35.6339	13.4654	-1.40399	5e-05	0.000673973
AT5G12930	10.0703	3.80749	-1.40319	5e-05	0.000673973
AT3G50970	7.08504	2.68125	-1.40187	0.0021	0.0166769
AT2G27310	32.9802	12.5004	-1.39963	5e-05	0.000673973
AT4G19030	2.69715	1.02268	-1.39908	0.0057	0.0371627
AT2G30550	27.4539	10.4545	-1.39289	5e-05	0.000673973
AT3G07040	6.52006	2.48587	-1.39114	5e-05	0.000673973
AT3G16720	30.3592	11.5834	-1.39007	5e-05	0.000673973
AT2G02390	78.2378	29.8654	-1.38939	5e-05	0.000673973
AT1G03230	38.7284	14.7949	-1.3883	5e-05	0.000673973
AT5G33290	7.10362	2.7187	-1.38564	5e-05	0.000673973
AT5G10520	4.07311	1.55949	-1.38505	0.00015	0.00180352
AT3G45640	124.623	47.7929	-1.3827	5e-05	0.000673973
AT4G38550	81.4806	31.2507	-1.38257	5e-05	0.000673973
AT1G30040	8.01888	3.07651	-1.38211	5e-05	0.000673973
AT4G15233	21.8111	8.39284	-1.37783	5e-05	0.000673973
AT1G66400	8.42451	3.24426	-1.3767	0.0011	0.00981431
AT5G17820	6.22684	2.40113	-1.37478	0.00035	0.00373932
AT5G20960	16.9461	6.54442	-1.37262	5e-05	0.000673973
AT3G02140	26.1326	10.1132	-1.3696	5e-05	0.000673973
AT5G16970	242.058	93.6818	-1.36951	5e-05	0.000673973
AT3G49530	35.667	13.806	-1.3693	5e-05	0.000673973
AT3G14050	41.426	16.0393	-1.36893	5e-05	0.000673973
AT5G19440	74.5459	28.873	-1.36841	5e-05	0.000673973
AT1G15430	21.9057	8.48519	-1.36829	5e-05	0.000673973
AT2G31230	5.5409	2.14652	-1.36812	0.0021	0.0166769
AT5G22690	7.58915	2.9449	-1.36572	5e-05	0.000673973
AT1G18300	14.9918	5.82488	-1.36388	5e-05	0.000673973
AT4G03320	5.05062	1.96291	-1.36347	0.0005	0.00506535
AT5G02400	4.42962	1.72599	-1.35976	5e-05	0.000673973
AT1G27770	38.6748	15.0849	-1.35829	5e-05	0.000673973
AT4G30210	147.958	57.7204	-1.35804	5e-05	0.000673973
AT1G76520	38.118	14.8875	-1.35637	5e-05	0.000673973
AT3G06500	33.8132	13.2096	-1.356	5e-05	0.000673973
AT1G47480	4.45312	1.74333	-1.35297	0.0012	0.0105436
AT3G52450	19.721	7.72441	-1.35224	5e-05	0.000673973
AT4G01870	276.455	108.287	-1.35218	5e-05	0.000673973
AT5G19890	5.74422	2.2503	-1.35199	0.00055	0.00548244
AT1G77450	12.1789	4.77455	-1.35095	5e-05	0.000673973
AT3G18830	119.052	46.7362	-1.34898	5e-05	0.000673973
AT1G22570	19.262	7.56529	-1.34829	5e-05	0.000673973
AT1G21520	52.2584	20.5256	-1.34824	5e-05	0.000673973
AT5G66675	27.1664	10.6734	-1.3478	5e-05	0.000673973
AT3G57480	7.12905	2.80225	-1.34713	0.00025	0.00281798
AT5G42440	15.2421	6.00201	-1.34455	5e-05	0.000673973
AT2G24570	27.9336	11.0195	-1.34195	5e-05	0.000673973
AT2G22510	5.16257	2.03967	-1.33975	0.00595	0.0384047
AT2G38290	40.5404	16.0495	-1.33683	5e-05	0.000673973
AT2G43820	88.1752	34.9134	-1.33659	5e-05	0.000673973
AT2G39400	89.1275	35.2986	-1.33626	5e-05	0.000673973
AT1G03370	22.0166	8.7272	-1.335	5e-05	0.000673973
AT3G04000	9.52796	3.77766	-1.33468	0.00015	0.00180352
AT1G07130	20.1981	8.01844	-1.33283	5e-05	0.000673973
AT5G37600	175.556	69.704	-1.33262	5e-05	0.000673973
AT4G28703	33.4745	13.2917	-1.33254	5e-05	0.000673973
AT4G01740	2.14521	0.852005	-1.33219	0.00175	0.0143457
AT4G23010	60.4885	24.0397	-1.33124	5e-05	0.000673973
AT4G10960	2.90178	1.15375	-1.33061	0.00685	0.042858
AT4G17900	82.9998	33.0313	-1.32927	5e-05	0.000673973
AT1G20160	3.17792	1.26473	-1.32925	5e-05	0.000673973
AT1G77510	98.3331	39.2201	-1.32608	5e-05	0.000673973
AT1G66580	429.217	171.232	-1.32576	5e-05	0.000673973
AT4G34630	33.9241	13.5654	-1.32238	5e-05	0.000673973
AT2G21640	23.7519	9.50822	-1.3208	0.0001	0.00126316
AT1G13990	97.7115	39.1591	-1.31918	5e-05	0.000673973
AT3G13310	80.7445	32.3603	-1.31914	5e-05	0.000673973
AT4G36850	393.118	157.611	-1.31859	5e-05	0.000673973
AT4G33300	56.4813	22.6665	-1.31721	5e-05	0.000673973
AT1G10700	52.2027	20.9743	-1.3155	5e-05	0.000673973
AT5G46760	56.3927	22.6739	-1.31448	5e-05	0.000673973
AT1G32170	84.8437	34.1503	-1.31291	5e-05	0.000673973
AT5G66490	66.6154	26.8148	-1.31283	5e-05	0.000673973
AT3G06420	46.9315	18.9241	-1.31033	5e-05	0.000673973
AT5G43060	164.395	66.3185	-1.30968	5e-05	0.000673973
AT3G54950	5.28948	2.13827	-1.30668	5e-05	0.000673973
AT2G17705	15.598	6.30914	-1.30585	5e-05	0.000673973
AT5G18310	108.323	43.8234	-1.30556	5e-05	0.000673973
AT2G05440	105.07	42.5165	-1.30526	5e-05	0.000673973
AT4G26070	15.2882	6.19886	-1.30234	5e-05	0.000673973
AT1G65040	42.4259	17.2098	-1.30172	5e-05	0.000673973
AT1G67060	32.2346	13.0914	-1.3	5e-05	0.000673973
AT5G59570	21.5572	8.76281	-1.29871	5e-05	0.000673973
AT5G41100	20.8056	8.45811	-1.29856	5e-05	0.000673973
AT2G39660	52.8308	21.4822	-1.29823	5e-05	0.000673973
AT1G77500	9.06059	3.69206	-1.29518	5e-05	0.000673973
AT1G54100	211.253	86.1079	-1.29475	5e-05	0.000673973
AT2G27000	1.54791	0.631466	-1.29354	0.0079	0.0478886
AT5G42050	193.748	79.0812	-1.29278	5e-05	0.000673973
AT1G68410	26.3596	10.766	-1.29184	5e-05	0.000673973
AT5G62630	22.4805	9.18454	-1.2914	5e-05	0.000673973
AT5G11520	175.185	71.6671	-1.28949	5e-05	0.000673973
AT1G72800	4.83046	1.97791	-1.28818	0.00065	0.00631165
AT3G01990	2.89544	1.18719	-1.28622	0.00215	0.0169964
AT4G25350	1.71976	0.705434	-1.28562	0.0042	0.0291324
AT3G06437	3.14965	1.29237	-1.28517	0.00155	0.0129936
AT4G01540	4.33909	1.78146	-1.28434	0.0004	0.00419356
AT3G17609	10.3145	4.23554	-1.28406	0.00335	0.0243296
AT2G29995	16.6873	6.8768	-1.27894	0.00165	0.0136624
AT3G55840	17.4179	7.18156	-1.2782	0.00645	0.0409351
AT3G47820	9.82043	4.04926	-1.27813	5e-05	0.000673973
AT4G39980	98.7412	40.8016	-1.27503	5e-05	0.000673973
AT3G57550	110.084	45.6391	-1.27027	5e-05	0.000673973
AT2G40520	5.65667	2.34636	-1.26953	0.00015	0.00180352
AT4G01720	18.4641	7.66897	-1.26762	5e-05	0.000673973
AT4G29520	53.4004	22.1956	-1.26658	0.004	0.0280483
AT1G24148	11.0755	4.60408	-1.26639	0.00025	0.00281798
AT3G09490	3.24261	1.3486	-1.2657	0.0078	0.0474125
AT3G51890	24.4737	10.1902	-1.26404	5e-05	0.000673973
AT3G26770	5.14498	2.14258	-1.26381	0.001	0.00906646
AT4G13920	4.29744	1.79029	-1.26328	5e-05	0.000673973
AT5G20830	16.0079	6.6738	-1.2622	5e-05	0.000673973
AT4G11650	31.1347	12.9821	-1.26201	5e-05	0.000673973
AT3G30775	234.626	97.9625	-1.26006	5e-05	0.000673973
AT4G04220	4.2737	1.78677	-1.25813	0.00035	0.00373932
AT5G11670	202.478	84.6769	-1.25773	5e-05	0.000673973
AT1G12320	15.5052	6.48475	-1.25763	0.00015	0.00180352
AT5G28540	284.934	119.251	-1.25663	5e-05	0.000673973
AT1G23720	2.09328	0.876408	-1.25609	0.0005	0.00506535
AT1G10040	2.78792	1.16832	-1.25475	0.00165	0.0136624
AT1G75020	11.2084	4.69712	-1.25473	5e-05	0.000673973
AT5G09530	8.29463	3.47906	-1.25348	0.00015	0.00180352
AT4G21610	12.6254	5.30104	-1.25198	0.0006	0.00589843
AT5G54720	6.55154	2.75107	-1.25184	0.00355	0.0255351
AT1G34750	11.2311	4.73687	-1.24549	5e-05	0.000673973
AT3G11080	4.15881	1.75433	-1.24525	5e-05	0.000673973
AT4G15236	2.08994	0.881718	-1.24507	0.0001	0.00126316
AT5G59070	4.22214	1.78196	-1.24451	0.0007	0.00672103
AT1G17020	4.39421	1.85509	-1.24412	0.001	0.00906646
AT5G24160	137.09	57.8876	-1.2438	5e-05	0.000673973
AT4G38552	43.4853	18.365	-1.24357	0.00015	0.00180352
AT1G66500	3.47054	1.46574	-1.24352	0.0023	0.0179744
AT2G40340	11.7534	4.96768	-1.24243	5e-05	0.000673973
AT5G38940	35.6319	15.0659	-1.24188	5e-05	0.000673973
AT3G14610	28.4256	12.0305	-1.24049	5e-05	0.000673973
AT2G28120	15.4781	6.55668	-1.23919	5e-05	0.000673973
AT1G64170	12.167	5.15863	-1.23792	5e-05	0.000673973
AT3G21690	26.6775	11.3117	-1.23781	5e-05	0.000673973
AT5G44910	33.319	14.1321	-1.23737	5e-05	0.000673973
AT1G16500	8.19197	3.4748	-1.23728	0.0003	0.00328926
AT4G26270	6.61805	2.80738	-1.23718	5e-05	0.000673973
AT3G15760	24.8873	10.5576	-1.23713	5e-05	0.000673973
AT5G37540	6.90748	2.93709	-1.23377	0.0001	0.00126316
AT3G28450	27.2551	11.591	-1.23351	5e-05	0.000673973
AT4G13660	12.0528	5.13342	-1.23137	0.00015	0.00180352
AT2G41660	14.3729	6.13333	-1.22861	5e-05	0.000673973
AT1G03740	31.4823	13.4526	-1.22665	5e-05	0.000673973
AT1G50180	1.31808	0.563357	-1.22631	0.00475	0.0321344
AT3G28345	2.33285	0.998388	-1.22442	0.00015	0.00180352
AT5G47590	14.098	6.03579	-1.22388	5e-05	0.000673973
AT1G74020	26.1903	11.2143	-1.22369	5e-05	0.000673973
AT5G07460	37.2138	15.9743	-1.22009	5e-05	0.000673973
AT5G51440	14.3406	6.15653	-1.21991	0.0002	0.0023176
AT1G21750	204.06	87.6278	-1.21953	5e-05	0.000673973
AT5G03860	15.7026	6.74332	-1.21948	5e-05	0.000673973
AT1G76700	39.1432	16.8097	-1.21947	5e-05	0.000673973
AT1G51660	11.771	5.0551	-1.21943	5e-05	0.000673973
AT5G48430	8.6948	3.73666	-1.2184	0.0002	0.0023176
AT3G62260	11.611	4.98999	-1.21839	5e-05	0.000673973
AT3G13080	44.6721	19.1989	-1.21835	5e-05	0.000673973
AT1G66040	2.48109	1.06873	-1.21507	0.00135	0.0116381
AT5G52870	6.01314	2.59223	-1.21392	0.0006	0.00589843
AT1G02810	2.13413	0.920145	-1.21372	0.0033	0.0240455
AT3G07340	4.50505	1.94328	-1.21305	0.00065	0.00631165
AT5G59550	19.9409	8.62669	-1.20885	5e-05	0.000673973
AT4G02380	3272.94	1416.47	-1.20829	5e-05	0.000673973
AT1G33600	58.5791	25.3648	-1.20756	5e-05	0.000673973
AT4G05020	8.24278	3.56915	-1.20755	5e-05	0.000673973
AT2G18670	20.295	8.79538	-1.20631	5e-05	0.000673973
AT3G21630	32.7777	14.2103	-1.20578	5e-05	0.000673973
AT3G45300	75.542	32.8603	-1.20093	5e-05	0.000673973
AT1G21900	73.4108	31.955	-1.19995	5e-05	0.000673973
AT1G29280	8.78554	3.82725	-1.19882	0.00105	0.00944375
AT5G63790	99.5663	43.4151	-1.19746	0.0067	0.0421329
AT2G44290	33.4478	14.6018	-1.19576	5e-05	0.000673973
AT5G59732	25.0719	10.9514	-1.19496	5e-05	0.000673973
AT2G02220	38.7233	16.9421	-1.19259	5e-05	0.000673973
AT4G21230	1.89297	0.828313	-1.1924	0.0044	0.0302277
AT3G17860	7.21865	3.1588	-1.19235	0.0002	0.0023176
AT1G69720	25.2859	11.0658	-1.19222	5e-05	0.000673973
AT2G37970	51.3979	22.5144	-1.19086	5e-05	0.000673973
AT3G20410	58.3487	25.5704	-1.19023	5e-05	0.000673973
AT1G72360	3.75631	1.65125	-1.18576	0.0078	0.0474125
AT3G56880	100.2	44.0623	-1.18526	5e-05	0.000673973
AT5G50790	4.38561	1.93165	-1.18294	0.0023	0.0179744
AT5G46750	85.3124	37.5845	-1.18262	5e-05	0.000673973
AT2G36380	21.1426	9.32908	-1.18034	5e-05	0.000673973
AT2G37710	40.4488	17.8731	-1.17831	5e-05	0.000673973
AT4G17070	30.0239	13.3081	-1.17381	5e-05	0.000673973
AT4G23570	53.1864	23.5888	-1.17295	5e-05	0.000673973
AT1G47840	3.98721	1.76921	-1.17227	0.00145	0.0123162
AT1G55510	46.1995	20.5218	-1.17072	5e-05	0.000673973
AT3G07650	45.6785	20.2903	-1.17072	5e-05	0.000673973
AT1G20823	7.29287	3.24465	-1.16842	0.0025	0.0192312
AT4G30170	18.967	8.43884	-1.16838	5e-05	0.000673973
AT3G13430	22.584	10.0487	-1.16829	5e-05	0.000673973
AT3G16990	14.9779	6.6704	-1.16699	0.0002	0.0023176
AT2G40270	22.3146	9.93861	-1.16687	5e-05	0.000673973
AT3G54960	44.1476	19.6657	-1.16665	5e-05	0.000673973
AT4G35630	60.6091	27	-1.16657	5e-05	0.000673973
AT4G35480	45.2977	20.182	-1.16637	5e-05	0.000673973
AT2G29990	9.33214	4.16061	-1.16541	5e-05	0.000673973
AT5G56870	423.392	188.83	-1.16491	5e-05	0.000673973
AT3G46900	32.5805	14.5318	-1.1648	5e-05	0.000673973
AT1G21400	201.277	89.9158	-1.16253	5e-05	0.000673973
AT2G02800	43.3226	19.3659	-1.1616	5e-05	0.000673973
AT1G76970	11.535	5.15783	-1.16118	5e-05	0.000673973
AT3G10640	57.5097	25.7389	-1.15985	5e-05	0.000673973
AT1G19050	17.2405	7.72477	-1.15824	0.00025	0.00281798
AT3G61198	31.9649	14.3318	-1.15727	5e-05	0.000673973
AT3G09390	4315.44	1940.21	-1.15329	5e-05	0.000673973
AT3G13100	1.22172	0.549747	-1.15207	0.00145	0.0123162
AT2G02370	17.0596	7.67806	-1.15177	5e-05	0.000673973
AT3G03020	14.7937	6.6655	-1.1502	0.0003	0.00328926
AT1G70520	44.2556	19.9435	-1.14994	5e-05	0.000673973
AT1G14860	14.1705	6.39108	-1.14876	5e-05	0.000673973
AT5G51830	14.3306	6.46396	-1.14861	5e-05	0.000673973
AT5G02100	7.24845	3.27253	-1.14727	0.00025	0.00281798
AT5G55120	60.5173	27.3262	-1.14706	5e-05	0.000673973
AT3G12830	7.73648	3.49437	-1.14664	0.00195	0.0157138
AT3G47340	454.952	205.502	-1.14656	0.0002	0.0023176
AT2G23770	8.00719	3.61739	-1.14635	5e-05	0.000673973
AT1G01010	6.37096	2.87832	-1.14628	0.0005	0.00506535
AT5G17650	17.2505	7.79826	-1.14542	0.0001	0.00126316
AT2G17220	17.6156	7.96725	-1.1447	5e-05	0.000673973
AT2G45685	12.7962	5.79327	-1.14326	5e-05	0.000673973
AT3G17700	10.9	4.93673	-1.1427	5e-05	0.000673973
AT1G59910	18.7718	8.50334	-1.14247	5e-05	0.000673973
AT5G14730	12.3957	5.61624	-1.14217	5e-05	0.000673973
AT4G40065	11.6241	5.27128	-1.14089	0.0004	0.00419356
AT2G34930	10.1585	4.60892	-1.14019	5e-05	0.000673973
AT2G17720	62.5575	28.3921	-1.13969	5e-05	0.000673973
AT4G34390	22.3531	10.1456	-1.13963	5e-05	0.000673973
AT4G28390	24.4433	11.0946	-1.13958	0.0008	0.00753321
AT4G36670	133.105	60.5235	-1.13699	5e-05	0.000673973
AT3G48310	45.1631	20.5478	-1.13616	5e-05	0.000673973
AT1G01180	29.8418	13.5774	-1.13613	5e-05	0.000673973
AT1G68690	9.76485	4.44581	-1.13515	5e-05	0.000673973
AT1G56340	297.982	135.8	-1.13374	5e-05	0.000673973
AT3G04010	6.23754	2.84796	-1.13105	0.0004	0.00419356
AT3G19970	8.01478	3.66084	-1.13049	0.00015	0.00180352
AT5G54160	245.654	112.224	-1.13025	5e-05	0.000673973
AT4G19410	102.766	46.9659	-1.12968	5e-05	0.000673973
AT4G33985	18.9876	8.67944	-1.12938	0.0001	0.00126316
AT5G05410	5.71062	2.6112	-1.12893	0.00115	0.0101821
AT2G36950	82.38	37.6688	-1.12892	5e-05	0.000673973
AT3G28340	8.13082	3.71998	-1.12811	0.0002	0.0023176
AT4G25820	3.70206	1.69736	-1.12504	0.00655	0.0413913
AT2G41410	132.913	60.9461	-1.12487	5e-05	0.000673973
AT5G03360	4.67829	2.14814	-1.12289	0.00025	0.00281798
AT1G16670	16.1654	7.42556	-1.12234	5e-05	0.000673973
AT4G34030	263.839	121.27	-1.12144	5e-05	0.000673973
AT1G71697	19.7001	9.05937	-1.12072	5e-05	0.000673973
AT3G28550	4.02284	1.85136	-1.11963	0.0002	0.0023176
AT3G47800	124.424	57.2939	-1.11881	5e-05	0.000673973
AT1G25390	21.9221	10.1129	-1.11619	5e-05	0.000673973
AT1G23710	31.6008	14.5935	-1.11464	5e-05	0.000673973
AT4G04960	13.163	6.08231	-1.1138	5e-05	0.000673973
AT1G16110	21.6208	9.99584	-1.11302	5e-05	0.000673973
AT1G10140	77.8414	36.033	-1.11122	5e-05	0.000673973
AT5G43260	17.8663	8.2712	-1.11107	0.00045	0.00463028
AT4G38080	14.0033	6.48531	-1.11052	0.0039	0.0274931
AT3G50740	144.966	67.1517	-1.11022	5e-05	0.000673973
AT2G46490	239.554	110.983	-1.11001	5e-05	0.000673973
AT4G28550	4.81083	2.22959	-1.10951	0.0013	0.0112815
AT3G12740	77.6202	35.9949	-1.10864	5e-05	0.000673973
AT3G47570	2.41232	1.11941	-1.10769	0.0009	0.00830067
AT5G10300	9.11625	4.23199	-1.1071	0.0014	0.0119837
AT5G05850	12.6791	5.89204	-1.10562	5e-05	0.000673973
AT4G23100	299.834	139.484	-1.10406	5e-05	0.000673973
AT1G09070	195.689	91.0429	-1.10395	5e-05	0.000673973
AT2G17130	29.9207	13.9261	-1.10336	0.0021	0.0166769
AT5G25770	13.3322	6.20814	-1.10268	0.00665	0.0418942
AT5G24270	3.49345	1.63066	-1.0992	0.0076	0.046492
AT5G65110	173.444	80.9746	-1.09893	5e-05	0.000673973
AT5G04930	34.88	16.287	-1.09868	5e-05	0.000673973
AT3G22240	77.9962	36.4621	-1.09701	5e-05	0.000673973
AT2G24550	35.6272	16.661	-1.09651	5e-05	0.000673973
AT3G01260	3.48964	1.63637	-1.09258	0.00625	0.0399527
AT2G47730	248.396	116.515	-1.09212	5e-05	0.000673973
AT4G39955	7.93513	3.72306	-1.09176	0.0006	0.00589843
AT4G18890	7.76967	3.65099	-1.08957	0.0006	0.00589843
AT3G62150	21.4646	10.0867	-1.0895	5e-05	0.000673973
AT3G58750	66.1924	31.1376	-1.08801	5e-05	0.000673973
AT2G18700	114.17	53.7089	-1.08795	5e-05	0.000673973
AT5G04020	8.00696	3.76885	-1.08713	5e-05	0.000673973
AT3G05200	53.143	25.0399	-1.08565	5e-05	0.000673973
AT1G69880	8.26317	3.89713	-1.08428	0.00705	0.0438395
AT5G49690	15.0731	7.11029	-1.084	5e-05	0.000673973
AT1G22410	145.238	68.5181	-1.08386	5e-05	0.000673973
AT1G67860	33.2486	15.6906	-1.08339	0.0022	0.0173249
AT1G35670	34.8882	16.4759	-1.08238	5e-05	0.000673973
AT4G27740	81.0379	38.3263	-1.08026	5e-05	0.000673973
AT3G57530	33.8454	16.027	-1.07846	5e-05	0.000673973
AT3G20660	8.32982	3.94553	-1.07807	0.0001	0.00126316
AT5G47070	13.7297	6.50361	-1.07799	5e-05	0.000673973
AT3G18950	3.49369	1.65692	-1.07625	0.00305	0.0225689
AT1G56520	0.999349	0.474048	-1.07595	0.007	0.04359
AT4G34200	122.833	58.2689	-1.0759	5e-05	0.000673973
AT1G10370	19.5842	9.29119	-1.07575	0.0003	0.00328926
AT4G37870	461.343	219.174	-1.07376	0.0001	0.00126316
AT3G48890	132.467	62.9368	-1.07366	5e-05	0.000673973
AT2G05520	2541.72	1209.66	-1.07121	0.0001	0.00126316
AT2G30860	1121.16	533.6	-1.07116	5e-05	0.000673973
AT1G33560	7.07364	3.36788	-1.07061	5e-05	0.000673973
AT3G08710	41.8869	19.9444	-1.07052	5e-05	0.000673973
AT5G03610	63.0707	30.0406	-1.07006	5e-05	0.000673973
AT5G52810	17.8331	8.51151	-1.06707	0.0002	0.0023176
AT2G41090	120.76	57.7072	-1.06532	5e-05	0.000673973
AT5G61820	83.755	40.032	-1.06502	5e-05	0.000673973
AT5G40590	10.3298	4.94077	-1.064	0.0032	0.0234732
AT1G21270	28.986	13.8687	-1.06353	5e-05	0.000673973
AT5G06570	12.7571	6.11084	-1.06185	0.00035	0.00373932
AT1G67850	11.5018	5.51738	-1.0598	5e-05	0.000673973
AT3G22850	42.5399	20.4072	-1.05974	5e-05	0.000673973
AT4G04610	53.3438	25.5983	-1.05927	5e-05	0.000673973
AT5G04720	37.7448	18.1225	-1.0585	5e-05	0.000673973
AT2G23680	13.6327	6.54637	-1.0583	0.0006	0.00589843
AT1G61420	5.78396	2.77773	-1.05815	0.00015	0.00180352
AT5G17280	72.1369	34.6504	-1.05787	5e-05	0.000673973
AT1G22350	2.74186	1.31791	-1.0569	0.007	0.04359
AT1G53030	24.0858	11.5837	-1.05608	0.00125	0.0109161
AT1G56145	14.4531	6.95606	-1.05504	5e-05	0.000673973
AT5G17000	15.9776	7.69207	-1.05461	5e-05	0.000673973
AT2G23540	3.9422	1.89825	-1.05433	0.0061	0.0391879
AT1G16300	12.4571	6.00002	-1.05393	0.00015	0.00180352
AT1G06800	20.3084	9.79035	-1.05264	5e-05	0.000673973
AT1G67470	4.93173	2.37944	-1.05147	0.00195	0.0157138
AT3G54580	4.57432	2.21222	-1.04806	0.0002	0.0023176
AT2G22500	38.8153	18.7856	-1.047	5e-05	0.000673973
AT3G06470	29.2921	14.1784	-1.04682	5e-05	0.000673973
AT1G78460	76.938	37.253	-1.04634	5e-05	0.000673973
AT1G74710	22.971	11.1249	-1.04602	5e-05	0.000673973
AT2G23450	35.8004	17.3386	-1.04599	5e-05	0.000673973
AT1G17255	3.46953	1.68062	-1.04574	0.0007	0.00672103
AT2G20960	72.3167	35.089	-1.04331	5e-05	0.000673973
AT1G56080	3.77723	1.83534	-1.04128	0.00705	0.0438395
AT3G28850	6.33443	3.08011	-1.04023	0.00115	0.0101821
AT5G02502	38.5362	18.7903	-1.03622	0.0007	0.00672103
AT1G69410	158.796	77.5114	-1.03469	5e-05	0.000673973
AT3G05580	17.268	8.43198	-1.03416	5e-05	0.000673973
AT1G33790	17.6765	8.63556	-1.03347	5e-05	0.000673973
AT2G46440	4.66587	2.28045	-1.03283	0.00095	0.0086948
AT4G01026	22.1134	10.8136	-1.03207	0.0012	0.0105436
AT1G24100	51.6847	25.2841	-1.03151	5e-05	0.000673973
AT5G06750	12.7417	6.24056	-1.02981	0.0001	0.00126316
AT4G14430	96.0912	47.1371	-1.02754	5e-05	0.000673973
AT3G16510	8.2856	4.06451	-1.02752	0.0008	0.00753321
AT1G29090	50.8713	24.9809	-1.02603	5e-05	0.000673973
AT5G05140	37.395	18.3685	-1.02561	5e-05	0.000673973
AT2G18210	14.0315	6.89261	-1.02555	0.0009	0.00830067
AT1G64280	17.0587	8.38111	-1.02529	5e-05	0.000673973
AT4G35600	20.7729	10.2089	-1.02487	5e-05	0.000673973
AT2G39710	3.78514	1.86218	-1.02335	0.00455	0.0310428
AT2G21620	110.777	54.5056	-1.02318	5e-05	0.000673973
AT1G65790	4.18729	2.06418	-1.02045	0.0009	0.00830067
AT1G27350	231.968	114.384	-1.02003	5e-05	0.000673973
AT2G31570	235.726	116.41	-1.01789	5e-05	0.000673973
AT5G20950	115.556	57.0691	-1.01781	5e-05	0.000673973
AT4G08870	73.6423	36.4013	-1.01654	5e-05	0.000673973
AT1G01720	37.1583	18.377	-1.01579	5e-05	0.000673973
AT3G54620	78.5524	38.8576	-1.01546	5e-05	0.000673973
AT5G49360	515.888	255.244	-1.01518	0.00015	0.00180352
AT5G18340	4.74309	2.34691	-1.01506	0.0037	0.0263729
AT2G36690	54.2229	26.8524	-1.01385	5e-05	0.000673973
AT1G53350	3.45762	1.71525	-1.01136	0.0008	0.00753321
AT2G44490	246.753	122.513	-1.01013	5e-05	0.000673973
AT5G66650	40.5538	20.1605	-1.0083	5e-05	0.000673973
AT5G38990	27.235	13.5482	-1.00736	5e-05	0.000673973
AT5G67350	8.72708	4.34254	-1.00696	0.00125	0.0109161
AT4G08230	35.3243	17.5801	-1.00671	5e-05	0.000673973
AT4G29950	51.3779	25.5753	-1.0064	5e-05	0.000673973
AT3G53260	39.9695	19.9012	-1.00604	5e-05	0.000673973
AT5G44380	60.8477	30.3053	-1.00563	5e-05	0.000673973
AT3G12145	7.19346	3.58356	-1.00529	0.00085	0.00791899
AT1G13300	21.7303	10.8335	-1.00422	5e-05	0.000673973
AT5G46910	8.7702	4.37412	-1.00362	5e-05	0.000673973
AT1G31130	66.5675	33.2351	-1.00211	5e-05	0.000673973
AT5G27520	26.4618	13.2222	-1.00096	5e-05	0.000673973
AT5G43170	11.5496	5.77128	-1.00089	0.00605	0.0389277
AT2G41835	8.9917	4.49317	-1.00086	0.00075	0.00713195
AT5G09440	112.044	56.007	-1.00038	5e-05	0.000673973

## Sheet: PIFs-upregulated
test_id	WT	pifq	log2(fold_change)	p_value	q_value
AT5G07010	52.7065	1.74166	-4.91945	5e-05	0.000673973
AT4G12520	20.1766	0.766533	-4.71819	0.0006	0.00589843
AT4G35720	26.1121	1.51323	-4.10902	5e-05	0.000673973
AT5G44440	26.9768	1.68337	-4.0023	5e-05	0.000673973
AT3G28857	6.11087	0.432837	-3.81948	0.0057	0.0371627
AT4G14130	391.844	29.8549	-3.71424	5e-05	0.000673973
AT4G32280	31.3702	2.3927	-3.71268	5e-05	0.000673973
AT1G16410	8.00397	0.658927	-3.60253	5e-05	0.000673973
AT2G20750	3.27854	0.30126	-3.44397	0.00245	0.0189239
AT5G53250	9.10223	0.836549	-3.4437	0.006	0.0386688
AT2G46790	7.92366	0.761386	-3.37947	5e-05	0.000673973
AT5G53980	27.6739	2.71183	-3.35119	5e-05	0.000673973
AT3G02020	4.26751	0.425363	-3.32663	5e-05	0.000673973
AT3G59060	137.789	13.9389	-3.30527	5e-05	0.000673973
AT1G02340	7.08699	0.722924	-3.29326	5e-05	0.000673973
AT3G59900	45.3074	5.10792	-3.14894	5e-05	0.000673973
AT4G34530	41.6218	4.82603	-3.10843	5e-05	0.000673973
AT1G62560	3.91254	0.460215	-3.08773	0.0002	0.0023176
AT1G29395	71.4535	8.74369	-3.03069	5e-05	0.000673973
AT1G65310	70.5369	8.66775	-3.02465	5e-05	0.000673973
AT2G32990	4.65967	0.614331	-2.92314	5e-05	0.000673973
AT2G39980	49.3186	6.92335	-2.83259	5e-05	0.000673973
AT5G02540	219.19	30.8145	-2.8305	5e-05	0.000673973
AT5G02580	7.08357	0.999846	-2.8247	0.00105	0.00944375
AT3G14370	6.75121	0.983617	-2.77898	5e-05	0.000673973
AT4G25480	2.80146	0.409234	-2.77518	0.00635	0.0404546
AT2G21910	2.48499	0.371913	-2.7402	0.0024	0.0186141
AT4G13395	19.7329	2.95467	-2.73953	0.0015	0.0126604
AT5G47220	18.26	2.75739	-2.72731	5e-05	0.000673973
AT3G05890	88.3375	13.5568	-2.70401	5e-05	0.000673973
AT5G57770	13.5091	2.08107	-2.69853	5e-05	0.000673973
AT1G13430	6.99727	1.0866	-2.68697	5e-05	0.000673973
AT5G24580	23.0147	3.58013	-2.68447	5e-05	0.000673973
AT1G69490	20.1343	3.20209	-2.65257	5e-05	0.000673973
AT2G44080	110.764	17.6261	-2.6517	5e-05	0.000673973
AT1G10585	4.8531	0.774031	-2.64844	0.0025	0.0192312
AT1G72910	1.92113	0.312341	-2.62076	0.0038	0.0269336
AT4G35060	5.82013	0.947405	-2.619	0.0004	0.00419356
AT1G29490	9.37913	1.58081	-2.56879	0.0006	0.00589843
AT5G26220	3.07339	0.518576	-2.5672	0.0037	0.0263729
AT1G44830	7.39598	1.25016	-2.56462	0.0011	0.00981431
AT1G09530	56.0104	9.47093	-2.56412	5e-05	0.000673973
AT5G44260	151.511	25.766	-2.55588	5e-05	0.000673973
AT4G08115	0.876037	0.150953	-2.53689	0.0026	0.0198635
AT3G55230	14.7207	2.59873	-2.50196	5e-05	0.000673973
AT5G07690	1.58363	0.280451	-2.49742	0.00415	0.0288641
AT1G61800	2.9535	0.535298	-2.46401	0.00055	0.00548244
AT5G57760	30.2182	5.55887	-2.44255	0.0006	0.00589843
AT3G58990	13.2259	2.44073	-2.43798	5e-05	0.000673973
AT1G73830	108	20.0353	-2.43041	5e-05	0.000673973
AT5G04190	31.1817	5.79144	-2.42871	5e-05	0.000673973
AT5G18010	23.1032	4.38087	-2.3988	5e-05	0.000673973
AT1G06080	105.329	20.1741	-2.38433	5e-05	0.000673973
AT4G13770	41.2435	7.93258	-2.37831	5e-05	0.000673973
AT5G62280	293.034	56.9567	-2.36313	5e-05	0.000673973
AT1G16400	12.5025	2.44542	-2.35406	5e-05	0.000673973
AT5G22500	240.368	47.4913	-2.33951	5e-05	0.000673973
AT5G59130	3.27494	0.647673	-2.33813	0.0001	0.00126316
AT1G04610	3.40219	0.677775	-2.32759	0.00015	0.00180352
AT4G22200	5.28027	1.05247	-2.32684	5e-05	0.000673973
AT2G43100	36.9866	7.39136	-2.32309	5e-05	0.000673973
AT5G39610	38.3845	7.70943	-2.31583	5e-05	0.000673973
AT2G43050	13.3188	2.67662	-2.31498	5e-05	0.000673973
AT5G07000	32.255	6.48956	-2.31333	5e-05	0.000673973
AT4G12030	10.1134	2.05109	-2.30181	5e-05	0.000673973
AT3G15540	48.2149	9.84739	-2.29167	5e-05	0.000673973
AT5G54470	2.34525	0.479501	-2.29014	0.0047	0.0318769
AT4G16910	0.895927	0.183692	-2.28609	0.0069	0.0431121
AT1G01190	1.42076	0.29209	-2.28218	0.00555	0.0363996
AT2G46670	3.8267	0.789054	-2.27791	0.0079	0.0478886
AT3G48260	6.57149	1.35968	-2.27295	5e-05	0.000673973
AT5G67060	37.6914	8.10117	-2.21803	5e-05	0.000673973
AT2G43870	3.94397	0.855379	-2.20501	0.0015	0.0126604
AT1G10560	1.00621	0.21827	-2.20474	0.0033	0.0240455
AT5G18050	36.0438	7.85943	-2.19725	5e-05	0.000673973
AT1G01390	6.82137	1.48925	-2.19547	5e-05	0.000673973
AT3G48970	24.9582	5.46484	-2.19126	5e-05	0.000673973
AT3G19710	16.7957	3.7346	-2.16906	5e-05	0.000673973
AT1G72920	2.54212	0.573169	-2.149	0.0056	0.0366439
AT1G25560	185.489	41.8228	-2.14897	5e-05	0.000673973
AT1G80840	54.1255	12.2538	-2.14307	5e-05	0.000673973
AT3G55240	169.312	38.3359	-2.14292	5e-05	0.000673973
AT5G10770	22.9782	5.22538	-2.13666	5e-05	0.000673973
AT1G29025	1.27556	0.295419	-2.11029	0.00315	0.0231538
AT5G18060	28.2343	6.54952	-2.10799	5e-05	0.000673973
AT4G27310	64.459	15.0831	-2.09545	5e-05	0.000673973
AT1G64390	60.4321	14.1598	-2.09351	5e-05	0.000673973
AT3G21670	5.58402	1.32201	-2.07857	5e-05	0.000673973
AT1G33170	16.5925	3.94742	-2.07155	5e-05	0.000673973
AT5G01790	15.8725	3.80886	-2.05909	0.0001	0.00126316
AT4G10310	5.37413	1.29892	-2.04872	0.0001	0.00126316
AT3G45680	1.26979	0.315208	-2.01022	0.00665	0.0418942
AT2G37380	5.74808	1.43397	-2.00306	5e-05	0.000673973
AT3G54600	14.8245	3.70344	-2.00105	5e-05	0.000673973
AT1G52700	3.78571	0.946837	-1.99937	0.003	0.0222721
AT2G40610	145.799	36.4744	-1.99902	5e-05	0.000673973
AT3G63470	5.528	1.40281	-1.97843	0.0009	0.00830067
AT3G14440	3.11772	0.79348	-1.97423	0.00025	0.00281798
AT4G11610	0.892365	0.227245	-1.97338	0.00285	0.0213921
AT1G06350	15.4129	3.95605	-1.96201	5e-05	0.000673973
AT1G23060	8.14567	2.10376	-1.95306	5e-05	0.000673973
AT1G49210	6.19172	1.60039	-1.95192	0.0006	0.00589843
AT4G16870	30.1091	7.80331	-1.94804	5e-05	0.000673973
AT5G02190	7.26132	1.90289	-1.93204	5e-05	0.000673973
AT5G50820	4.26961	1.12294	-1.92683	0.00755	0.0462551
AT3G51895	3.62024	0.952279	-1.92663	0.0001	0.00126316
AT4G28720	12.2752	3.23645	-1.92326	5e-05	0.000673973
AT5G42860	5.14713	1.35917	-1.92104	0.0002	0.0023176
AT1G72230	12.751	3.40109	-1.90654	0.0001	0.00126316
AT3G30180	21.8684	5.83835	-1.90522	5e-05	0.000673973
AT5G55970	31.0402	8.29625	-1.90361	5e-05	0.000673973
AT1G01250	3.55054	0.95111	-1.90035	0.0048	0.0324039
AT1G15550	7.02952	1.89017	-1.89491	5e-05	0.000673973
AT3G18200	8.57296	2.31392	-1.88946	5e-05	0.000673973
AT5G02760	191.113	52.0305	-1.877	0.00015	0.00180352
AT4G25420	2.62272	0.714655	-1.87574	0.0022	0.0173249
AT5G14200	45.3048	12.3792	-1.87174	5e-05	0.000673973
AT5G17780	7.13035	1.96225	-1.86147	5e-05	0.000673973
AT5G01820	19.9258	5.55669	-1.84234	5e-05	0.000673973
AT3G09440	53.3112	14.9253	-1.83667	5e-05	0.000673973
AT2G39705	39.2039	11.0305	-1.82949	5e-05	0.000673973
AT1G18400	34.5031	9.74151	-1.82451	5e-05	0.000673973
AT1G75780	40.7955	11.5452	-1.82112	5e-05	0.000673973
AT5G53830	17.0536	4.85358	-1.81296	5e-05	0.000673973
AT4G28250	14.1625	4.0347	-1.81154	5e-05	0.000673973
AT3G25730	3.2628	0.93084	-1.80951	0.00185	0.0150345
AT1G12080	779.258	223.083	-1.80452	5e-05	0.000673973
AT1G65860	2.02175	0.580149	-1.80111	0.00425	0.0293958
AT3G49970	5.19097	1.50435	-1.78686	0.00015	0.00180352
AT3G04140	3.16804	0.925332	-1.77555	0.0003	0.00328926
AT3G05920	6.98841	2.04376	-1.77374	0.0038	0.0269336
AT5G67020	3.16268	0.927437	-1.76983	0.00165	0.0136624
AT3G16800	12.8455	3.78133	-1.7643	5e-05	0.000673973
AT4G40010	2.91227	0.860087	-1.75959	0.005	0.0334865
AT4G39480	2.8214	0.83744	-1.75235	0.0006	0.00589843
AT2G30230	11.3593	3.37685	-1.75013	0.0002	0.0023176
AT2G46530	23.094	6.91321	-1.74009	5e-05	0.000673973
AT5G06720	3.0002	0.900458	-1.73633	0.002	0.0160481
AT1G76240	18.2839	5.49178	-1.73522	5e-05	0.000673973
AT5G43630	13.2879	4.0098	-1.72851	5e-05	0.000673973
AT4G25260	104.931	31.7305	-1.7255	5e-05	0.000673973
AT2G39430	4.85895	1.48474	-1.71043	0.0079	0.0478886
AT5G12050	45.1073	13.818	-1.70681	5e-05	0.000673973
AT2G42990	2.33776	0.71762	-1.70383	0.0029	0.0216838
AT4G23510	2.61176	0.802177	-1.70303	0.0013	0.0112815
AT3G12320	10.597	3.25595	-1.70251	5e-05	0.000673973
AT1G26945	87.1472	26.8583	-1.69809	5e-05	0.000673973
AT1G68840	242.636	74.8459	-1.6968	5e-05	0.000673973
AT4G26530	167.994	52.1486	-1.68771	5e-05	0.000673973
AT1G60270	2.03576	0.632611	-1.68618	0.00315	0.0231538
AT5G03760	52.7946	16.4433	-1.68289	5e-05	0.000673973
AT3G24715	6.07822	1.89414	-1.68211	5e-05	0.000673973
AT5G65800	6.56056	2.05784	-1.67269	5e-05	0.000673973
AT2G27990	1.1946	0.374861	-1.6721	0.00805	0.0486106
AT3G10912	6.14494	1.93164	-1.66957	0.00045	0.00463028
AT4G39210	8.2636	2.60087	-1.66778	5e-05	0.000673973
AT1G53700	3.29295	1.03984	-1.66301	0.0012	0.0105436
AT5G02430	1.91172	0.6048	-1.66034	0.0009	0.00830067
AT5G18020	31.3754	9.97401	-1.65339	0.0001	0.00126316
AT1G49200	31.4124	10.0106	-1.64981	5e-05	0.000673973
AT4G34770	34.5072	11.0281	-1.64571	5e-05	0.000673973
AT3G13980	25.154	8.05449	-1.64293	5e-05	0.000673973
AT2G29125	5.85795	1.87883	-1.64056	0.0033	0.0240455
AT5G55730	68.6476	22.0295	-1.63977	5e-05	0.000673973
AT5G04200	9.15816	2.94044	-1.63902	5e-05	0.000673973
AT1G61795	5.77863	1.86035	-1.63515	0.00155	0.0129936
AT4G39510	7.81177	2.51706	-1.63391	5e-05	0.000673973
AT5G24120	9.44277	3.05486	-1.6281	5e-05	0.000673973
AT4G35160	16.3736	5.30526	-1.62588	5e-05	0.000673973
AT5G54585	10.4812	3.40092	-1.62381	0.0016	0.0133349
AT2G43010	127.608	41.4686	-1.62163	5e-05	0.000673973
AT4G14465	5.06081	1.64506	-1.62123	0.00035	0.00373932
AT5G09970	8.5559	2.78902	-1.61716	5e-05	0.000673973
AT1G31173	3.11519	1.01592	-1.61654	0.00085	0.00791899
AT2G36792	9.58136	3.12769	-1.61513	5e-05	0.000673973
AT1G77330	6.3282	2.07815	-1.60649	0.00065	0.00631165
AT4G25490	15.6317	5.1351	-1.60601	0.0002	0.0023176
AT5G23010	73.338	24.1016	-1.60543	5e-05	0.000673973
AT4G20240	3.01229	0.991403	-1.60332	0.0011	0.00981431
AT5G35525	12.2813	4.04824	-1.6011	0.0016	0.0133349
AT4G34610	14.7313	4.88446	-1.59262	5e-05	0.000673973
AT1G48330	18.4665	6.13128	-1.59065	0.00065	0.00631165
AT5G63450	6.24972	2.0776	-1.58888	0.00015	0.00180352
AT5G12940	35.3405	11.7498	-1.58868	5e-05	0.000673973
AT5G61660	70.0106	23.3187	-1.58609	5e-05	0.000673973
AT4G28240	114.883	38.3437	-1.58311	0.0005	0.00506535
AT5G56230	6.69689	2.23583	-1.58268	0.0083	0.0497931
AT4G29700	6.28972	2.10403	-1.57984	0.00015	0.00180352
AT1G05260	6.67563	2.23336	-1.57969	0.00055	0.00548244
AT4G02290	7.1954	2.40813	-1.57916	5e-05	0.000673973
AT5G49170	14.6357	4.89828	-1.57914	0.0002	0.0023176
AT4G14560	51.8013	17.3451	-1.57846	5e-05	0.000673973
AT3G17580	8.5633	2.87572	-1.57424	0.0021	0.0166769
AT5G25190	27.0707	9.09787	-1.57313	5e-05	0.000673973
AT2G36100	13.4635	4.53637	-1.56944	0.002	0.0160481
AT4G22840	3.49955	1.18492	-1.56238	0.00125	0.0109161
AT2G19660	6.17931	2.09318	-1.56175	5e-05	0.000673973
AT3G50310	3.21244	1.09397	-1.5541	0.0025	0.0192312
AT4G19170	25.778	8.81949	-1.54737	5e-05	0.000673973
AT5G64170	25.8368	8.85581	-1.54473	5e-05	0.000673973
AT5G36910	21.2135	7.28059	-1.54285	0.0001	0.00126316
AT4G13260	2.24212	0.772768	-1.53676	0.0021	0.0166769
AT5G55620	102.046	35.2056	-1.53534	5e-05	0.000673973
AT5G44400	6.49368	2.24318	-1.53349	5e-05	0.000673973
AT3G56400	8.39281	2.90153	-1.53234	0.0008	0.00753321
AT5G18930	4.5089	1.56138	-1.52996	0.0003	0.00328926
AT4G10150	8.25871	2.86406	-1.52785	0.0023	0.0179744
AT1G45201	113.366	39.7148	-1.51323	5e-05	0.000673973
AT1G53180	15.7307	5.51304	-1.51267	5e-05	0.000673973
AT1G50110	8.00574	2.8058	-1.51262	0.00025	0.00281798
AT4G26850	72.9415	25.5748	-1.51202	5e-05	0.000673973
AT1G68560	241.524	84.7002	-1.51173	5e-05	0.000673973
AT3G14200	14.9199	5.25197	-1.5063	5e-05	0.000673973
AT5G47240	15.0303	5.29509	-1.50514	5e-05	0.000673973
AT3G08660	4.65425	1.64209	-1.50301	0.00075	0.00713195
AT3G27690	570.154	201.212	-1.50264	5e-05	0.000673973
AT4G21650	7.26324	2.56368	-1.5024	5e-05	0.000673973
AT1G13260	83.8054	29.629	-1.50003	5e-05	0.000673973
AT5G14360	9.71096	3.43824	-1.49794	0.0043	0.0296631
AT1G73540	28.8057	10.2313	-1.49337	5e-05	0.000673973
AT1G48120	4.05336	1.44089	-1.49216	5e-05	0.000673973
AT5G07030	45.2508	16.0916	-1.49164	5e-05	0.000673973
AT5G50760	6.09087	2.16801	-1.49028	0.00455	0.0310428
AT3G18773	11.9703	4.26448	-1.48902	0.0001	0.00126316
AT4G04610	21.3549	7.62092	-1.48653	5e-05	0.000673973
AT3G23810	90.4512	32.2905	-1.48603	5e-05	0.000673973
AT5G25350	241.386	86.3394	-1.48325	5e-05	0.000673973
AT1G29440	33.0869	11.8406	-1.48252	5e-05	0.000673973
AT4G01335	10.2578	3.67596	-1.48053	0.00315	0.0231537
AT2G35960	6.65667	2.38719	-1.47949	0.00115	0.0101821
AT3G50890	9.52672	3.41728	-1.47913	0.00015	0.00180352
AT1G49660	56.773	20.3914	-1.47724	5e-05	0.000673973
AT5G01015	16.9285	6.12755	-1.46607	0.0023	0.0179744
AT3G10113	7.43787	2.6925	-1.46594	0.0012	0.0105436
AT1G19670	12.7639	4.63486	-1.46147	5e-05	0.000673973
AT5G18670	32.293	11.7434	-1.45937	5e-05	0.000673973
AT1G29430	28.6789	10.4541	-1.45592	5e-05	0.000673973
AT2G47270	8.195	2.99235	-1.45347	0.00655	0.0413913
AT4G27410	22.1874	8.10446	-1.45296	5e-05	0.000673973
AT4G13990	2.42014	0.884932	-1.45145	0.0037	0.0263729
AT2G46340	25.1561	9.19918	-1.45133	5e-05	0.000673973
AT3G12580	15.4244	5.64233	-1.45085	5e-05	0.000673973
AT5G18030	32.2762	11.8163	-1.4497	0.0005	0.00506535
AT3G56080	4.17409	1.52927	-1.44862	0.00045	0.00463028
AT2G44570	2.98936	1.09696	-1.44632	0.00225	0.0176545
AT1G52830	4.43612	1.62845	-1.4458	0.00705	0.0438395
AT3G44310	785.851	288.613	-1.44512	5e-05	0.000673973
AT3G06035	6.5151	2.39513	-1.44368	0.00345	0.0249313
AT4G12980	16.2941	6.00007	-1.44129	5e-05	0.000673973
AT3G54510	2.79092	1.02988	-1.43826	0.0006	0.00589843
AT1G52565	5.61332	2.07309	-1.43707	0.00645	0.0409351
AT5G02230	12.3175	4.56667	-1.4315	5e-05	0.000673973
AT5G59050	2.91823	1.08274	-1.43041	0.0046	0.031343
AT2G31900	1.91399	0.711252	-1.42815	0.00205	0.0163567
AT5G60660	8.38408	3.12359	-1.42445	0.0004	0.00419356
AT2G46650	21.8344	8.13596	-1.42422	0.00015	0.00180352
AT4G38825	36.1537	13.474	-1.42397	5e-05	0.000673973
AT5G44210	11.9315	4.45893	-1.42	0.00015	0.00180352
AT3G03780	42.1096	15.7635	-1.41756	5e-05	0.000673973
AT5G23870	22.594	8.46088	-1.41706	5e-05	0.000673973
AT1G26210	17.2463	6.47894	-1.41246	0.00025	0.00281798
AT2G17880	122.562	46.0893	-1.411	5e-05	0.000673973
AT5G22460	3.53401	1.32935	-1.41058	0.00425	0.0293958
AT5G48900	66.3419	24.9604	-1.41028	5e-05	0.000673973
AT5G49700	39.9538	15.0362	-1.4099	5e-05	0.000673973
AT5G63650	41.2118	15.5324	-1.40778	5e-05	0.000673973
AT2G35860	23.5411	8.89517	-1.40409	5e-05	0.000673973
AT1G73600	14.794	5.61384	-1.39795	5e-05	0.000673973
AT3G17120	10.9543	4.15794	-1.39755	5e-05	0.000673973
AT2G29300	24.833	9.43126	-1.39674	5e-05	0.000673973
AT5G66390	10.5717	4.01624	-1.39629	0.00025	0.00281798
AT4G17500	40.2513	15.3027	-1.39525	5e-05	0.000673973
AT4G18970	153.884	58.5281	-1.39464	5e-05	0.000673973
AT4G34650	7.65586	2.91392	-1.3936	0.00025	0.00281798
AT5G66580	23.5125	9.00577	-1.3845	0.0003	0.00328926
AT5G07720	2.17788	0.835329	-1.38251	0.00485	0.0326685
AT1G29460	15.7005	6.02883	-1.38086	0.0013	0.0112815
AT3G61750	10.0449	3.86021	-1.37972	0.00035	0.00373932
AT3G61810	4.03899	1.55466	-1.3774	0.0049	0.0329397
AT1G62440	5.37119	2.07283	-1.37364	5e-05	0.000673973
AT5G48010	1.55619	0.601947	-1.37031	0.0074	0.0455402
AT4G23770	4.36832	1.69553	-1.36534	0.0036	0.0258091
AT1G53070	4.18653	1.62504	-1.36527	0.0062	0.0397082
AT3G15354	7.83779	3.04311	-1.3649	0.00065	0.00631165
AT1G70210	19.2373	7.50066	-1.35882	5e-05	0.000673973
AT5G15830	11.6744	4.56006	-1.35622	0.0011	0.00981431
AT4G26080	53.3596	20.8626	-1.35483	5e-05	0.000673973
AT1G74090	21.7137	8.49308	-1.35425	5e-05	0.000673973
AT1G10060	43.3295	16.974	-1.35202	5e-05	0.000673973
AT1G27210	43.7939	17.1564	-1.35198	5e-05	0.000673973
AT3G20395	115.291	45.2157	-1.35038	5e-05	0.000673973
AT3G44990	110.18	43.2201	-1.35009	5e-05	0.000673973
AT3G25110	6.29477	2.47594	-1.34618	0.0003	0.00328926
AT5G22580	181.299	71.3394	-1.3456	5e-05	0.000673973
AT4G08300	9.89337	3.90553	-1.34094	0.0001	0.00126316
AT2G30210	3.59044	1.41983	-1.33844	0.00185	0.0150345
AT4G35070	8.29372	3.29317	-1.33254	0.0003	0.00328926
AT3G09550	1.62178	0.644405	-1.33154	0.00825	0.0495526
AT2G24300	8.56467	3.40503	-1.33073	0.0001	0.00126316
AT1G24625	8.23363	3.27587	-1.32965	0.0017	0.0140058
AT4G25470	10.6345	4.2394	-1.32682	0.0011	0.00981431
AT2G38090	5.7433	2.29097	-1.32592	0.00045	0.00463028
AT3G50340	33.1441	13.2468	-1.32311	5e-05	0.000673973
AT2G42610	8.5056	3.4004	-1.32271	0.0012	0.0105436
AT2G39920	11.6987	4.68052	-1.32161	0.0031	0.0228667
AT3G03830	16.2203	6.49012	-1.32149	0.00485	0.0326685
AT5G67390	10.2722	4.11238	-1.3207	0.0009	0.00830067
AT2G28671	17.0358	6.82881	-1.31887	5e-05	0.000673973
AT1G75490	19.9642	8.01818	-1.31607	0.0001	0.00126316
AT5G02180	14.0276	5.64185	-1.31403	5e-05	0.000673973
AT4G16880	16.0173	6.44715	-1.3129	0.0002	0.0023176
AT4G17680	15.9272	6.41594	-1.31176	0.0001	0.00126316
AT5G42650	37.3366	15.0534	-1.3105	5e-05	0.000673973
AT1G73500	9.23217	3.73356	-1.30612	0.0005	0.00506535
AT5G46710	45.8169	18.623	-1.29879	5e-05	0.000673973
AT2G36080	22.051	8.98351	-1.29549	5e-05	0.000673973
AT5G45820	55.1325	22.4634	-1.29533	5e-05	0.000673973
AT5G50335	98.7413	40.2517	-1.2946	5e-05	0.000673973
AT5G57240	72.8125	29.6953	-1.29395	5e-05	0.000673973
AT3G25717	85.7239	34.9727	-1.29347	5e-05	0.000673973
AT5G44410	8.84504	3.61404	-1.29126	5e-05	0.000673973
AT2G01900	2.64378	1.08073	-1.2906	0.00715	0.0443294
AT3G43960	14.5991	5.96801	-1.29056	5e-05	0.000673973
AT3G23090	5.17188	2.11423	-1.29055	0.0021	0.0166769
AT1G64640	123.428	50.5312	-1.28842	5e-05	0.000673973
AT4G11290	5.34581	2.1931	-1.28543	0.00395	0.0277655
AT3G23150	29.7141	12.1975	-1.28456	5e-05	0.000673973
AT3G13270	3.23578	1.32861	-1.28419	0.00375	0.0266533
AT5G44190	142.039	58.384	-1.28265	5e-05	0.000673973
AT5G15950	6.03088	2.47963	-1.28224	0.0012	0.0105436
AT5G22310	19.3702	7.97594	-1.28012	5e-05	0.000673973
AT2G40900	6.45886	2.66064	-1.27951	0.0009	0.00830067
AT2G46830	4.38122	1.80559	-1.27886	0.0008	0.00753321
AT5G47230	11.848	4.89143	-1.27631	0.0006	0.00589843
AT4G03400	17.9245	7.40034	-1.27627	5e-05	0.000673973
AT2G37460	6.4676	2.67029	-1.27623	0.0009	0.00830067
AT2G15830	33.4595	13.8148	-1.2762	0.00175	0.0143457
AT5G48880	15.9498	6.58661	-1.27593	0.0013	0.0112815
AT1G26820	7.34159	3.03654	-1.27366	0.0019	0.0153702
AT2G23180	7.17529	2.97226	-1.27148	0.0002	0.0023176
AT2G01890	21.6257	8.96276	-1.27073	5e-05	0.000673973
AT1G71030	215.164	89.176	-1.27071	5e-05	0.000673973
AT1G18870	5.87868	2.4367	-1.27056	0.0003	0.00328926
AT2G20100	8.60754	3.57048	-1.26948	0.0003	0.00328926
AT3G56200	8.50925	3.53004	-1.26935	0.00015	0.00180352
AT5G03260	9.92472	4.1264	-1.26614	0.00015	0.00180352
AT1G09570	207.756	86.5291	-1.26364	5e-05	0.000673973
AT5G10430	267.342	111.37	-1.26332	5e-05	0.000673973
AT5G23750	8.55233	3.56446	-1.26264	0.0014	0.0119837
AT3G12610	162.964	68.0894	-1.25905	5e-05	0.000673973
AT1G20190	141.377	59.0861	-1.25866	5e-05	0.000673973
AT5G45950	35.5104	14.8446	-1.2583	5e-05	0.000673973
AT1G05310	3.67663	1.53773	-1.25758	0.0054	0.035607
AT5G58390	3.67063	1.53739	-1.25555	0.00705	0.0438395
AT2G38470	85.4681	35.8844	-1.25203	0.0001	0.00126316
AT3G42800	10.2371	4.29881	-1.2518	5e-05	0.000673973
AT1G78370	169.571	71.3113	-1.24969	5e-05	0.000673973
AT2G46870	10.5541	4.44312	-1.24816	0.00015	0.00180352
AT4G37980	53.9061	22.8033	-1.2412	5e-05	0.000673973
AT5G35777	4.08733	1.72983	-1.24052	0.0001	0.00126316
AT4G35350	23.6408	10.0069	-1.24029	5e-05	0.000673973
AT3G63200	32.2792	13.6748	-1.23908	5e-05	0.000673973
AT1G32450	22.6666	9.60855	-1.23818	5e-05	0.000673973
AT5G14730	8.08524	3.4332	-1.23574	0.0004	0.00419356
AT1G21830	119.785	50.8813	-1.23525	5e-05	0.000673973
AT5G65890	2.38822	1.01825	-1.22984	0.00725	0.0448284
AT2G46640	7.34111	3.13062	-1.22955	0.0016	0.0133349
AT2G16720	5.76574	2.46075	-1.22841	0.0069	0.0431121
AT5G65390	207.879	88.8072	-1.22699	5e-05	0.000673973
AT5G61000	9.81871	4.19641	-1.22638	5e-05	0.000673973
AT5G51670	16.0862	6.88044	-1.22525	5e-05	0.000673973
AT5G66400	8.20574	3.5114	-1.22459	0.00465	0.0316031
AT1G66080	7.23516	3.11585	-1.2154	0.00805	0.0486106
AT1G05020	11.3977	4.91874	-1.21238	5e-05	0.000673973
AT5G60680	231.585	100.079	-1.21041	5e-05	0.000673973
AT1G62770	125.541	54.3635	-1.20745	5e-05	0.000673973
AT1G80240	4.23627	1.83881	-1.20402	0.00555	0.0363996
AT2G30070	18.6592	8.09941	-1.204	5e-05	0.000673973
AT3G21950	5.39946	2.34482	-1.20334	0.00375	0.0266533
AT2G20980	4.2802	1.85884	-1.20328	0.00315	0.0231538
AT3G23740	5.91569	2.57124	-1.20208	0.00045	0.00463028
AT5G16600	4.64893	2.02245	-1.20079	0.00795	0.0481257
AT2G25490	111.941	48.7233	-1.20006	5e-05	0.000673973
AT1G10140	44.4237	19.3671	-1.19772	5e-05	0.000673973
AT2G20570	91.2585	39.8297	-1.19612	5e-05	0.000673973
AT1G04310	18.1401	7.92483	-1.19473	5e-05	0.000673973
AT1G17745	3.7193	1.62702	-1.1928	0.00235	0.0183004
AT5G45830	7.58955	3.32033	-1.19269	0.0039	0.0274931
AT4G27900	24.3006	10.6529	-1.18975	5e-05	0.000673973
AT3G26310	7.59232	3.33601	-1.18642	0.00115	0.0101821
AT2G40820	18.7989	8.26394	-1.18575	5e-05	0.000673973
AT2G36870	19.7818	8.70811	-1.18374	5e-05	0.000673973
AT3G55760	16.2614	7.15894	-1.18364	5e-05	0.000673973
AT1G29510	24.7604	10.939	-1.17855	0.0007	0.00672103
AT5G07810	1.38358	0.611369	-1.17829	0.00525	0.0347776
AT4G12320	7.11481	3.14604	-1.17729	0.0012	0.0105436
AT1G77870	14.0692	6.22131	-1.17725	0.0044	0.0302277
AT3G47500	28.3972	12.5658	-1.17625	5e-05	0.000673973
AT1G06040	216.409	95.9981	-1.17268	5e-05	0.000673973
AT1G26761	11.8339	5.25297	-1.17172	0.0003	0.00328926
AT1G04770	15.9303	7.07216	-1.17155	0.0001	0.00126316
AT1G17700	16.0647	7.14323	-1.16925	0.0014	0.0119837
AT2G42870	73.7825	32.8175	-1.16882	5e-05	0.000673973
AT1G58520	5.08252	2.26227	-1.16777	0.00025	0.00281798
AT1G80130	5.37409	2.39566	-1.1656	0.0037	0.0263729
AT1G14600	8.102	3.61988	-1.16234	0.0054	0.035607
AT3G12920	27.9909	12.5197	-1.16076	5e-05	0.000673973
AT1G02205	6.55463	2.93657	-1.15838	0.0004	0.00419356
AT4G29190	102.914	46.164	-1.1566	5e-05	0.000673973
AT4G12730	182.127	81.7727	-1.15525	5e-05	0.000673973
AT1G73870	18.3365	8.25056	-1.15215	5e-05	0.000673973
AT5G01215	263.182	118.493	-1.15125	5e-05	0.000673973
AT2G34150	2.46266	1.10941	-1.15042	0.00335	0.0243296
AT3G46600	60.2598	27.1612	-1.14965	5e-05	0.000673973
AT5G54190	8.32059	3.76278	-1.14489	0.00125	0.0109161
AT1G23080	171.886	77.797	-1.14367	5e-05	0.000673973
AT1G29500	30.3098	13.7363	-1.14179	0.00055	0.00548244
AT5G45670	66.4159	30.1953	-1.1372	5e-05	0.000673973
AT2G32100	16.0631	7.30813	-1.13618	0.0009	0.00830067
AT1G51830	2.93593	1.33575	-1.13616	0.00595	0.0384047
AT3G21190	15.4367	7.055	-1.12965	0.0001	0.00126316
AT2G34650	5.82432	2.66261	-1.12925	0.002	0.0160481
AT5G49630	18.2042	8.34589	-1.12513	0.0001	0.00126316
AT5G49665	12.3431	5.66755	-1.12291	0.0001	0.00126316
AT1G62660	33.3638	15.3231	-1.12258	5e-05	0.000673973
AT4G23690	12.8293	5.89524	-1.12182	0.0016	0.0133349
AT1G54130	62.274	28.6258	-1.12132	5e-05	0.000673973
AT5G07660	1.52083	0.699121	-1.12125	0.00805	0.0486106
AT2G42800	3.58898	1.65031	-1.12084	0.00655	0.0413913
AT3G23170	24.1551	11.1189	-1.11931	0.0003	0.00328926
AT1G20640	9.31077	4.29952	-1.11473	5e-05	0.000673973
AT1G78120	3.30951	1.52862	-1.11439	0.00635	0.0404546
AT4G27280	59.6152	27.5423	-1.11403	5e-05	0.000673973
AT3G06125	49.2144	22.7743	-1.11167	0.0031	0.0228667
AT4G33490	41.0405	19.0157	-1.10986	0.00815	0.0490829
AT5G56010	71.6127	33.2606	-1.1064	5e-05	0.000673973
AT5G53420	17.4006	8.09957	-1.10322	0.00035	0.00373932
AT1G36940	12.3216	5.73912	-1.10229	0.00125	0.0109161
AT5G19730	11.5954	5.40826	-1.10032	0.00055	0.00548244
AT1G18300	15.1097	7.04838	-1.10011	0.00105	0.00944375
AT2G26690	100.582	47.0389	-1.09645	5e-05	0.000673973
AT5G59350	9.45463	4.43263	-1.09286	0.0006	0.00589843
AT5G05890	23.7663	11.152	-1.09161	0.00015	0.00180352
AT2G21880	6.57462	3.08539	-1.09145	0.00635	0.0404546
AT3G60290	12.5024	5.87268	-1.09011	0.0004	0.00419356
AT4G17340	17.7269	8.33662	-1.08841	0.0007	0.00672103
AT2G30520	194.935	91.7027	-1.08796	5e-05	0.000673973
AT1G61890	18.3043	8.61304	-1.08758	5e-05	0.000673973
AT5G03670	7.21041	3.39741	-1.08564	0.00085	0.00791899
AT5G25460	727.106	342.635	-1.08549	5e-05	0.000673973
AT4G30710	12.0446	5.68102	-1.08416	5e-05	0.000673973
AT1G24880	719.634	339.629	-1.0833	5e-05	0.000673973
AT1G31920	11.6742	5.51384	-1.0822	5e-05	0.000673973
AT3G59695	4.71264	2.22644	-1.0818	0.00825	0.0495526
AT5G59540	109.389	51.6961	-1.08134	5e-05	0.000673973
AT4G37770	5.79395	2.73869	-1.08106	0.0019	0.0153702
AT4G11360	68.9125	32.5847	-1.08057	5e-05	0.000673973
AT5G50012	4.20546	1.98859	-1.08052	0.0042	0.0291324
AT3G05030	10.7477	5.08556	-1.07955	5e-05	0.000673973
AT5G60490	7.55055	3.57418	-1.07897	0.00715	0.0443294
AT1G76650	17.7946	8.42989	-1.07785	0.00365	0.0261008
AT4G38860	87.9645	41.7386	-1.07554	5e-05	0.000673973
AT4G16515	140.728	66.803	-1.07492	5e-05	0.000673973
AT3G61220	11.7703	5.59694	-1.07244	0.00135	0.0116381
AT5G60840	38.015	18.0815	-1.07205	0.0001	0.00126316
AT5G26670	5.915	2.8135	-1.07201	0.0024	0.0186141
AT3G05400	5.25734	2.50559	-1.06918	0.0025	0.0192312
AT3G07090	29.0397	13.8444	-1.06872	0.00235	0.0183004
AT2G38180	17.5632	8.38581	-1.06654	0.0004	0.00419356
AT1G65920	4.92304	2.35073	-1.06644	0.0002	0.0023176
AT5G67150	7.97663	3.8092	-1.06629	0.0008	0.00753321
AT1G52400	26.2283	12.529	-1.06585	5e-05	0.000673973
AT5G59480	13.6551	6.53482	-1.06322	0.00205	0.0163567
AT3G54400	306.794	146.892	-1.06251	0.0001	0.00126316
AT1G55360	120.938	58.0214	-1.05961	5e-05	0.000673973
AT2G05100	3075.02	1476.42	-1.0585	0.00245	0.0189239
AT1G32900	10.5025	5.04404	-1.05808	0.00015	0.00180352
AT5G41140	23.5415	11.3254	-1.05565	0.00035	0.00373932
AT1G13930	2025.86	974.655	-1.05557	0.00015	0.00180352
AT4G30960	161.346	77.6447	-1.0552	5e-05	0.000673973
AT3G50840	3.86867	1.8638	-1.05359	0.0035	0.0252339
AT4G36360	42.7904	20.6206	-1.0532	5e-05	0.000673973
AT5G37790	14.2105	6.84883	-1.05303	0.00015	0.00180352
AT5G57180	27.5058	13.2688	-1.05169	5e-05	0.000673973
AT3G59940	246.898	119.149	-1.05115	0.0011	0.00981431
AT4G37580	6.59683	3.18621	-1.04993	0.00135	0.0116381
AT2G14890	449.085	216.951	-1.04962	5e-05	0.000673973
AT1G79620	4.49363	2.17178	-1.049	0.00085	0.00791899
AT4G01680	13.346	6.45228	-1.04852	0.0006	0.00589843
AT3G26290	44.0157	21.3037	-1.04691	5e-05	0.000673973
AT4G31910	8.14025	3.94494	-1.04507	0.0018	0.0146853
AT4G32460	152.753	74.0803	-1.04404	0.0001	0.00126316
AT3G49110	7.23631	3.50984	-1.04385	0.004	0.0280483
AT3G58850	30.5014	14.7963	-1.04364	0.0021	0.0166769
AT5G44530	9.34894	4.54237	-1.04136	0.0001	0.00126316
AT1G64500	18.0407	8.77647	-1.03954	0.0003	0.00328926
AT5G05880	9.82267	4.7973	-1.03389	0.00225	0.0176545
AT4G13660	19.9231	9.7354	-1.03313	0.00025	0.00281798
AT4G34900	13.4304	6.56379	-1.0329	5e-05	0.000673973
AT5G63850	32.6632	15.9666	-1.03261	5e-05	0.000673973
AT5G55470	3.61867	1.76946	-1.03215	0.00665	0.0418942
AT5G08020	5.25823	2.57152	-1.03196	0.00325	0.023749
AT4G16780	19.7841	9.68197	-1.03097	0.0005	0.00506535
AT5G66590	20.6972	10.1382	-1.02964	0.002	0.0160481
AT5G56220	20.912	10.2608	-1.02718	5e-05	0.000673973
AT3G06590	79.535	39.0493	-1.02629	5e-05	0.000673973
AT4G24350	22.1258	10.8639	-1.02619	0.0071	0.0440884
AT2G18162	80.5247	39.552	-1.02568	5e-05	0.000673973
AT5G59080	85.5611	42.0272	-1.02563	0.00015	0.00180352
AT3G04640	41.1542	20.2174	-1.02544	0.00275	0.0207718
AT1G67050	30.2079	14.8484	-1.02461	5e-05	0.000673973
AT5G28300	39.7678	19.562	-1.02355	5e-05	0.000673973
AT1G75460	58.3438	28.7004	-1.02351	0.0001	0.00126316
AT3G52370	4.76551	2.34495	-1.02307	0.0075	0.0460101
AT2G32560	34.3928	16.9263	-1.02284	5e-05	0.000673973
AT4G26990	4.32107	2.12817	-1.02178	0.00505	0.0337466
AT5G64552	3.11959	1.53823	-1.02009	0.0046	0.031343
AT1G78570	45.8543	22.6155	-1.01974	0.00125	0.0109161
AT4G23670	998.38	492.535	-1.01936	0.0002	0.0023176
AT3G07350	45.7066	22.5574	-1.0188	5e-05	0.000673973
AT1G62430	19.5014	9.62764	-1.01832	5e-05	0.000673973
AT2G21830	9.47456	4.68073	-1.01732	0.00045	0.00463028
AT1G78970	20.5937	10.1783	-1.0167	5e-05	0.000673973
AT1G67750	10.1011	5.00422	-1.0133	0.0012	0.0105436
AT1G26800	21.5429	10.673	-1.01324	0.00075	0.00713195
AT5G23860	75.6705	37.5739	-1.01	5e-05	0.000673973
AT1G44900	10.951	5.44332	-1.0085	0.00015	0.00180352
AT1G30530	12.6551	6.30392	-1.00539	0.00025	0.00281798
AT1G18330	90.4949	45.195	-1.00167	5e-05	0.000673973
AT1G11545	96.1669	48.0402	-1.0013	5e-05	0.000673973
AT4G19120	38.5487	19.2685	-1.00044	5e-05	0.000673973

## Sheet: PIFs-downregulated
test_id	WT	pifq	log2(fold_change)	p_value	q_value
AT4G12490	0.523337	101.702	7.60239	0.0015	0.0126604
AT4G12500	0.794495	126.297	7.31257	0.0002	0.0023176
AT2G43620	7.61321	495.487	6.0242	5e-05	0.000673973
AT2G17740	0.623561	40.2958	6.01395	0.00015	0.00180352
AT1G26420	0.262884	14.7057	5.80581	0.00035	0.00373932
AT1G26380	0.348041	16.8825	5.60013	5e-05	0.000673973
AT1G14540	0.331472	11.6502	5.13532	0.00055	0.00548244
AT5G44585	11.8531	411.026	5.11589	5e-05	0.000673973
AT1G65500	1.26107	42.595	5.07797	0.00055	0.00548244
AT2G19190	0.288001	9.26944	5.00833	5e-05	0.000673973
AT1G51890	0.212397	6.2526	4.87962	5e-05	0.000673973
AT1G26250	0.451191	12.3598	4.77578	5e-05	0.000673973
AT1G16150	0.187728	5.08742	4.76022	0.0001	0.00126316
AT4G11890	1.16955	30.4738	4.70354	5e-05	0.000673973
AT2G39200	2.69865	69.1344	4.67909	5e-05	0.000673973
AT2G39530	0.428529	9.99951	4.54439	0.0048	0.0324039
AT5G25250	0.318498	7.23047	4.50473	0.00025	0.00281798
AT3G30720	1.20877	26.5763	4.45853	0.00035	0.00373932
AT2G44370	0.991326	20.3444	4.35913	5e-05	0.000673973
AT3G60140	2.00062	40.2475	4.33038	5e-05	0.000673973
AT1G10340	0.807825	15.7539	4.28552	5e-05	0.000673973
AT5G44575	3.08197	59.9125	4.28093	5e-05	0.000673973
AT2G26560	1.53497	29.5294	4.26587	5e-05	0.000673973
AT1G51620	0.607294	11.6439	4.26103	5e-05	0.000673973
AT2G46430	0.363149	6.88288	4.24438	5e-05	0.000673973
AT5G48657	0.464257	8.60575	4.2123	0.00035	0.00373932
AT4G23210	1.34536	23.9153	4.15187	5e-05	0.000673973
AT2G39518	2.43789	42.2964	4.11683	5e-05	0.000673973
AT5G44568	2.04262	35.0322	4.10019	0.00035	0.00373932
AT1G19610	13.8676	235.156	4.08383	5e-05	0.000673973
AT2G25470	0.225388	3.74599	4.05486	5e-05	0.000673973
AT4G14400	0.4595	7.4352	4.01623	5e-05	0.000673973
AT1G21120	1.16989	18.7433	4.00194	5e-05	0.000673973
AT4G18250	0.191559	3.04638	3.99124	0.0002	0.0023176
AT1G65484	0.240786	3.79097	3.97674	0.0065	0.0411478
AT1G30730	2.17877	34.2227	3.97337	5e-05	0.000673973
AT3G13437	0.890319	13.7019	3.94391	0.00475	0.0321344
AT4G03460	0.353036	5.30607	3.90976	5e-05	0.000673973
AT5G42830	0.735273	10.7415	3.86877	5e-05	0.000673973
AT1G30720	6.65003	93.8305	3.81862	5e-05	0.000673973
AT1G14870	13.3712	188.397	3.81658	5e-05	0.000673973
AT4G32870	2.29287	32.253	3.81421	5e-05	0.000673973
AT1G02930	28.0012	393.587	3.81313	5e-05	0.000673973
AT1G02920	19.2458	269.356	3.80689	5e-05	0.000673973
AT4G23260	1.69408	23.6687	3.8044	5e-05	0.000673973
AT3G21080	0.615019	8.29413	3.75339	0.0001	0.00126316
AT4G14365	1.55909	20.9991	3.75155	5e-05	0.000673973
AT1G30700	1.11653	14.5	3.69896	5e-05	0.000673973
AT3G46280	7.14805	92.6201	3.6957	5e-05	0.000673973
AT4G20000	0.705956	8.98768	3.6703	0.0003	0.00328926
AT5G65690	0.113113	1.3867	3.61582	0.0051	0.0340095
AT1G51790	1.07809	13.0392	3.59631	5e-05	0.000673973
AT4G14610	0.205753	2.40035	3.54426	0.00035	0.00373932
AT2G45220	1.42048	15.8892	3.4836	5e-05	0.000673973
AT2G20142	0.346183	3.84392	3.47297	0.002	0.0160481
AT3G60930	3.59508	39.8495	3.47047	5e-05	0.000673973
AT1G21110	1.90371	21.0323	3.46572	5e-05	0.000673973
AT1G51820	0.257394	2.83281	3.46018	5e-05	0.000673973
AT4G25110	0.670013	7.32296	3.45017	5e-05	0.000673973
AT5G25910	0.122838	1.3373	3.44449	0.0025	0.0192312
AT5G39580	16.6281	179.761	3.43439	5e-05	0.000673973
AT4G36430	0.425892	4.56542	3.42219	0.00065	0.00631165
AT1G02360	1.91027	20.1003	3.39536	5e-05	0.000673973
AT5G48430	1.46915	15.2817	3.37875	5e-05	0.000673973
AT5G46050	2.9092	29.8088	3.35705	5e-05	0.000673973
AT3G59930	12.2969	122.061	3.31124	5e-05	0.000673973
AT4G23220	0.885886	8.68782	3.2938	5e-05	0.000673973
AT1G60130	0.140632	1.3696	3.28375	0.00625	0.0399527
AT1G44130	0.278149	2.68125	3.26898	0.00295	0.0219833
AT4G21120	0.617743	5.91127	3.25839	5e-05	0.000673973
AT1G13530	0.447036	4.26997	3.25576	0.00085	0.00791899
AT2G31020	0.243615	2.32085	3.25198	0.00015	0.00180352
AT1G09932	0.56644	5.37888	3.24731	0.00025	0.00281798
AT5G57010	0.260375	2.45831	3.23901	0.001	0.00906646
AT1G80160	1.31775	12.3636	3.22994	5e-05	0.000673973
AT1G51850	1.54852	14.4102	3.21813	5e-05	0.000673973
AT5G44572	19.0054	175.695	3.2086	5e-05	0.000673973
AT1G64400	3.01578	27.5864	3.19335	5e-05	0.000673973
AT5G57220	2.61397	23.7784	3.18534	5e-05	0.000673973
AT1G66920	1.00629	9.12396	3.18062	5e-05	0.000673973
AT1G51800	3.11354	28.1972	3.17892	5e-05	0.000673973
AT1G49000	1.7996	16.2817	3.17751	0.0001	0.00126316
AT4G23230	0.191405	1.71596	3.16431	0.00205	0.0163567
AT5G42900	6.9059	61.8395	3.16263	5e-05	0.000673973
AT3G44300	2.40178	20.938	3.12395	5e-05	0.000673973
AT2G15220	0.839804	6.97344	3.05375	0.0003	0.00328926
AT4G26200	1.43018	11.7651	3.04024	5e-05	0.000673973
AT3G07195	0.989549	8.10073	3.03321	5e-05	0.000673973
AT5G25440	3.11097	24.5788	2.98198	5e-05	0.000673973
AT4G11000	0.635298	4.97414	2.96894	0.00015	0.00180352
AT3G22060	17.8687	139.752	2.96736	5e-05	0.000673973
AT1G05675	1.47538	11.462	2.95771	5e-05	0.000673973
AT1G36622	1.41363	10.9484	2.95324	0.0021	0.0166769
AT5G64120	68.0254	526.078	2.95113	5e-05	0.000673973
AT4G22470	5.29976	40.5518	2.93577	5e-05	0.000673973
AT3G24420	2.14205	16.3074	2.92847	5e-05	0.000673973
AT1G13340	0.7245	5.41833	2.90279	0.0007	0.00672103
AT1G34420	0.185034	1.38114	2.9	0.0009	0.00830067
AT5G41750	0.249588	1.85443	2.89336	5e-05	0.000673973
AT2G43000	0.570229	4.20914	2.88391	0.0021	0.0166769
AT4G00970	0.93032	6.86552	2.88357	5e-05	0.000673973
AT2G38870	34.5743	255.143	2.88354	5e-05	0.000673973
AT5G12420	0.703571	5.13924	2.86879	5e-05	0.000673973
AT2G35290	0.750605	5.44386	2.8585	0.0062	0.0397082
AT1G51270	0.376617	2.73028	2.85788	0.0001	0.00126316
AT3G13790	20.5963	149.13	2.85611	5e-05	0.000673973
AT4G23130	0.584761	4.23202	2.85542	5e-05	0.000673973
AT2G35980	0.439346	3.16983	2.85098	0.0075	0.0460101
AT4G25070	0.325983	2.32653	2.83531	5e-05	0.000673973
AT3G55150	0.196812	1.38618	2.81622	0.002	0.0160481
AT2G27660	0.923074	6.29599	2.76991	5e-05	0.000673973
AT1G65390	4.18537	28.4601	2.76551	5e-05	0.000673973
AT3G46690	1.25389	8.33797	2.73328	5e-05	0.000673973
AT2G47140	0.349448	2.29521	2.71547	0.007	0.04359
AT5G24160	2.6946	17.6707	2.71321	5e-05	0.000673973
AT3G54150	0.610872	3.98701	2.70637	0.00035	0.00373932
AT3G01290	41.2002	268.743	2.70551	5e-05	0.000673973
AT2G35736	8.12775	52.9717	2.70429	5e-05	0.000673973
AT4G12480	124.707	811.793	2.70257	5e-05	0.000673973
AT3G29034	1.77535	11.4384	2.68772	0.0007	0.00672103
AT3G51340	0.476102	3.06452	2.68632	0.00025	0.00281798
AT2G38860	7.61319	48.9853	2.68577	5e-05	0.000673973
AT1G13300	2.87311	18.3224	2.67293	5e-05	0.000673973
AT3G26500	1.49471	9.23611	2.62742	5e-05	0.000673973
AT3G50480	37.4786	231.528	2.62705	5e-05	0.000673973
AT4G21380	0.449246	2.77178	2.62523	5e-05	0.000673973
AT4G33970	0.475581	2.91275	2.61462	5e-05	0.000673973
AT2G31865	0.982977	5.9968	2.60896	5e-05	0.000673973
AT2G18690	6.39928	38.7596	2.59857	5e-05	0.000673973
AT3G50260	2.12951	12.8871	2.59734	5e-05	0.000673973
AT5G43290	3.91626	23.7	2.59734	5e-05	0.000673973
AT1G14780	0.978455	5.91133	2.59491	0.0011	0.00981431
AT2G25000	1.80514	10.8884	2.59261	5e-05	0.000673973
AT1G65845	79.1303	467.737	2.56339	5e-05	0.000673973
AT3G45060	0.457545	2.64657	2.53214	0.0003	0.00328926
AT1G02620	0.916941	5.29645	2.53013	0.00495	0.0332116
AT1G23840	0.808851	4.66729	2.52864	0.00035	0.00373932
AT3G63380	0.582449	3.3385	2.51899	5e-05	0.000673973
AT2G44380	1.84137	10.5386	2.51684	5e-05	0.000673973
AT5G24530	5.81542	33.2539	2.51557	5e-05	0.000673973
AT5G15130	0.449173	2.546	2.50289	0.0004	0.00419356
AT2G02680	0.549742	3.08022	2.48621	5e-05	0.000673973
AT5G44820	0.378722	2.11185	2.4793	0.0054	0.035607
AT1G05700	0.249925	1.38618	2.47154	0.00125	0.0109161
AT4G08770	1.51861	8.40782	2.46898	5e-05	0.000673973
AT1G58190	0.950317	5.25543	2.46733	5e-05	0.000673973
AT5G20230	71.2205	385.327	2.43572	5e-05	0.000673973
AT5G20240	0.684151	3.6669	2.42217	0.00105	0.00944375
AT1G10070	49.8998	262.24	2.39378	5e-05	0.000673973
AT3G21351	23.2979	122.428	2.39367	5e-05	0.000673973
AT4G39830	1.24412	6.45063	2.37432	5e-05	0.000673973
AT1G05300	6.52215	33.606	2.3653	5e-05	0.000673973
AT2G43570	1.51381	7.72572	2.35149	5e-05	0.000673973
AT3G01175	0.971032	4.93568	2.34566	0.00025	0.00281798
AT1G65486	14.9354	75.572	2.33911	0.00015	0.00180352
AT1G52200	33.3814	168.892	2.33899	5e-05	0.000673973
AT5G59680	0.261118	1.32021	2.33799	0.00105	0.00944375
AT3G23550	0.725816	3.61929	2.31803	0.00025	0.00281798
AT5G49520	1.26873	6.30066	2.31212	5e-05	0.000673973
AT1G21250	0.512234	2.53464	2.30691	5e-05	0.000673973
AT1G72070	14.7561	73.0036	2.30666	5e-05	0.000673973
AT1G22890	51.8901	253.6	2.28902	5e-05	0.000673973
AT3G22930	0.633458	3.06292	2.27359	0.00635	0.0404546
AT5G52750	3.8566	18.3997	2.25428	5e-05	0.000673973
AT5G67340	0.792686	3.75025	2.24216	5e-05	0.000673973
AT3G19040	0.2777	1.31203	2.2402	0.00015	0.00180352
AT3G26210	5.84195	27.5668	2.23841	5e-05	0.000673973
AT1G64170	3.4264	15.7346	2.19917	5e-05	0.000673973
AT2G24600	6.53461	29.997	2.19865	5e-05	0.000673973
AT2G39210	15.3251	70.2815	2.19725	5e-05	0.000673973
AT4G15610	34.6398	156.786	2.17829	5e-05	0.000673973
AT3G59700	0.616621	2.78552	2.17549	0.0001	0.00126316
AT3G09790	0.335763	1.51101	2.17	0.0015	0.0126604
AT4G39070	4.93846	22.2004	2.16845	5e-05	0.000673973
AT2G02010	1.02385	4.59795	2.16699	5e-05	0.000673973
AT5G24230	0.891561	3.95876	2.15064	0.00045	0.00463028
AT4G14370	0.32474	1.43293	2.14161	0.00015	0.00180352
AT4G26260	0.638674	2.81131	2.13809	0.0012	0.0105436
AT1G03580	1.3572	5.83969	2.10526	5e-05	0.000673973
AT2G43610	1.78529	7.60479	2.09075	5e-05	0.000673973
AT5G26340	11.2641	47.6794	2.08164	5e-05	0.000673973
AT1G27020	66.2913	280.457	2.08089	5e-05	0.000673973
AT3G26230	2.68136	11.3006	2.07536	5e-05	0.000673973
AT1G73805	0.433049	1.82346	2.07408	0.0019	0.0153702
AT3G50470	1.46653	6.10624	2.05788	0.0007	0.00672103
AT2G02930	1.90852	7.88674	2.04698	5e-05	0.000673973
AT4G25580	9.68326	39.6485	2.0337	5e-05	0.000673973
AT1G65510	3.78781	15.3728	2.02094	0.00105	0.00944375
AT1G56250	1.13328	4.59085	2.01825	0.00085	0.00791899
AT1G65490	3.96471	16.0029	2.01305	0.0021	0.0166769
AT3G07650	10.6722	42.8312	2.0048	5e-05	0.000673973
AT5G12030	1.61796	6.42372	1.98924	0.00435	0.0299253
AT1G75040	0.858987	3.39901	1.98441	0.003	0.0222721
AT5G44910	10.8992	42.8054	1.97357	5e-05	0.000673973
AT4G09420	2.10551	8.25324	1.97079	5e-05	0.000673973
AT3G16530	15.9382	62.4184	1.96949	5e-05	0.000673973
AT3G19660	3.28991	12.7697	1.95661	0.00195	0.0157138
AT1G51860	0.601292	2.31174	1.94284	0.00025	0.00281798
AT2G15390	0.478647	1.84001	1.94268	0.0015	0.0126604
AT4G39675	9.37313	36.0057	1.94162	0.00015	0.00180352
AT2G19800	63.0882	242.172	1.94059	5e-05	0.000673973
AT5G53110	1.24655	4.77592	1.93784	0.0004	0.00419356
AT3G21720	28.6981	109.924	1.93748	5e-05	0.000673973
AT1G30755	4.15783	15.8745	1.93281	5e-05	0.000673973
AT1G76930	197.073	744.363	1.91727	5e-05	0.000673973
AT4G36850	150.594	566.03	1.91022	5e-05	0.000673973
AT1G21100	8.60156	32.1456	1.90195	5e-05	0.000673973
AT2G17040	1.08905	4.0476	1.89399	0.0028	0.0210899
AT2G25510	4.90755	18.1728	1.88871	0.00035	0.00373932
AT2G36770	0.534997	1.95359	1.86852	0.00675	0.0423569
AT1G15330	1.19452	4.32685	1.85688	0.0005	0.00506535
AT4G02330	9.92843	35.905	1.85455	5e-05	0.000673973
AT3G59880	3.84415	13.8323	1.8473	0.00015	0.00180352
AT5G50200	10.9341	39.2313	1.84317	5e-05	0.000673973
AT5G43420	0.738566	2.64397	1.83991	0.00165	0.0136624
AT1G07050	4.40253	15.5396	1.81955	5e-05	0.000673973
AT2G29740	1.65335	5.81384	1.8141	5e-05	0.000673973
AT5G23700	0.773027	2.7053	1.8072	0.00075	0.00713195
AT3G57520	39.3033	137.436	1.80604	5e-05	0.000673973
AT1G15380	11.2873	39.4499	1.80532	5e-05	0.000673973
AT3G25610	1.39275	4.83719	1.79624	5e-05	0.000673973
AT3G50010	0.574526	1.99107	1.7931	0.0007	0.00672103
AT3G52400	11.9394	41.3692	1.79282	5e-05	0.000673973
AT4G15233	5.94253	20.5751	1.79175	5e-05	0.000673973
AT4G02380	785.592	2717.89	1.79064	5e-05	0.000673973
AT4G40065	2.85362	9.85682	1.78833	5e-05	0.000673973
AT4G01750	3.92559	13.4603	1.77773	5e-05	0.000673973
AT5G16170	0.851233	2.90947	1.77313	0.0024	0.0186141
AT2G46150	1.25737	4.27013	1.76388	0.0018	0.0146853
AT1G08630	58.5051	197.461	1.75493	5e-05	0.000673973
AT1G72520	0.929574	3.1291	1.75111	0.0002	0.0023176
AT1G30110	7.96353	26.8012	1.75082	5e-05	0.000673973
AT2G13790	9.93519	33.3429	1.74676	5e-05	0.000673973
AT3G53160	0.459757	1.53879	1.74285	0.0075	0.0460101
AT2G04040	7.89382	26.3887	1.74112	0.00045	0.00463028
AT3G03855	1.01933	3.40008	1.73795	5e-05	0.000673973
AT1G16130	2.86872	9.54086	1.73371	5e-05	0.000673973
AT4G21903	0.378984	1.25668	1.72941	0.0083	0.0497931
AT3G22800	0.932294	3.08905	1.72831	0.00105	0.00944375
AT4G20780	4.01924	13.2684	1.723	5e-05	0.000673973
AT1G35350	4.84023	15.859	1.71215	5e-05	0.000673973
AT3G51330	2.47778	8.11663	1.71183	5e-05	0.000673973
AT3G48390	5.92117	19.3782	1.71048	5e-05	0.000673973
AT1G63750	4.10184	13.371	1.70477	5e-05	0.000673973
AT1G18390	5.22542	16.961	1.6986	5e-05	0.000673973
AT4G36670	58.2073	187.811	1.69001	5e-05	0.000673973
AT2G43510	18.6158	59.9403	1.687	5e-05	0.000673973
AT4G05520	2.25455	7.24894	1.68493	5e-05	0.000673973
AT5G55930	7.11231	22.8573	1.68426	0.00045	0.00463028
AT5G66630	0.42985	1.37693	1.67955	0.00395	0.0277655
AT5G66640	0.518664	1.65487	1.67385	0.0051	0.0340095
AT5G44578	6.0346	19.2237	1.67156	0.001	0.00906646
AT1G19020	19.4192	61.8413	1.67108	5e-05	0.000673973
AT4G38540	9.5889	30.4623	1.66759	5e-05	0.000673973
AT1G05000	6.39885	20.3268	1.6675	5e-05	0.000673973
AT1G61560	1.18622	3.76119	1.66482	0.0002	0.0023176
AT1G20390	28.5061	90.3443	1.66416	5e-05	0.000673973
AT4G30270	199.361	629.541	1.65891	5e-05	0.000673973
AT4G02520	128.463	404.726	1.65559	5e-05	0.000673973
AT4G08850	36.7078	114.986	1.6473	5e-05	0.000673973
AT5G44582	8.15101	25.4696	1.64373	0.00395	0.0277655
AT1G78860	1.23348	3.83634	1.637	0.00135	0.0116381
AT5G54710	4.37413	13.5832	1.63475	5e-05	0.000673973
AT1G05340	10.2233	31.6101	1.62853	5e-05	0.000673973
AT5G45340	1.99626	6.08721	1.60848	5e-05	0.000673973
AT5G39020	1.39181	4.24399	1.60846	0.00015	0.00180352
AT5G66790	4.24315	12.923	1.60674	5e-05	0.000673973
AT1G23120	3.16666	9.64073	1.60618	0.0015	0.0126604
AT3G16030	1.53048	4.65554	1.60497	0.0001	0.00126316
AT1G19540	14.2168	43.1291	1.60106	5e-05	0.000673973
AT5G14180	0.951883	2.85487	1.58457	0.0033	0.0240455
AT3G61198	11.8364	35.4818	1.58385	5e-05	0.000673973
AT2G24160	0.660903	1.97071	1.5762	0.00095	0.0086948
AT5G26920	4.87715	14.4573	1.56769	5e-05	0.000673973
AT3G30775	72.5165	214.941	1.56756	5e-05	0.000673973
AT3G11340	0.831375	2.46412	1.5675	0.00395	0.0277655
AT5G18170	61.1778	180.975	1.56471	5e-05	0.000673973
AT1G64380	2.32781	6.87404	1.56218	0.00025	0.00281798
AT4G33980	18.117	53.4786	1.56162	5e-05	0.000673973
AT1G70810	5.27658	15.527	1.5571	0.0005	0.00506535
AT4G37900	1.21834	3.57538	1.55319	0.00015	0.00180352
AT5G24090	1.35411	3.96931	1.55154	0.00335	0.0243296
AT5G20480	1.56362	4.53221	1.53532	5e-05	0.000673973
AT5G07100	10.2331	29.6247	1.53356	5e-05	0.000673973
AT4G23170	5.29456	15.2862	1.52965	5e-05	0.000673973
AT1G16500	3.90583	11.2766	1.52963	0.0001	0.00126316
AT1G50040	4.08799	11.7973	1.529	5e-05	0.000673973
AT2G29500	2.06746	5.90155	1.51323	0.007	0.04359
AT5G24270	3.10646	8.84225	1.50914	0.0003	0.00328926
AT4G01720	6.63655	18.883	1.50858	5e-05	0.000673973
AT4G32650	5.2222	14.8583	1.50854	5e-05	0.000673973
AT3G47340	277.154	787.391	1.50639	5e-05	0.000673973
AT3G21780	1.08162	3.06064	1.50064	0.0023	0.0179744
AT3G26220	7.56435	21.3605	1.49766	5e-05	0.000673973
AT1G19530	89.945	253.656	1.49576	5e-05	0.000673973
AT2G35930	3.14951	8.86081	1.49231	0.0001	0.00126316
AT5G53550	22.1294	62.2509	1.49213	5e-05	0.000673973
AT1G20350	2.41348	6.75864	1.48562	0.00245	0.0189239
AT4G14746	15.5117	43.3371	1.48225	5e-05	0.000673973
AT2G40080	10.6832	29.6901	1.47463	5e-05	0.000673973
AT4G23290	5.96602	16.5757	1.47423	5e-05	0.000673973
AT4G16563	4.22827	11.7121	1.46986	5e-05	0.000673973
AT1G17665	5.36164	14.8397	1.46872	5e-05	0.000673973
AT3G05660	0.728238	2.00562	1.46157	0.0012	0.0105436
AT1G63860	4.87438	13.422	1.46131	5e-05	0.000673973
AT5G59570	4.6258	12.7026	1.45735	5e-05	0.000673973
AT4G25350	0.596394	1.63726	1.45695	0.0039	0.0274931
AT5G23510	12.1507	33.2965	1.45433	5e-05	0.000673973
AT1G53330	0.88772	2.43138	1.4536	0.00725	0.0448284
AT4G15530	41.4706	113.28	1.44973	5e-05	0.000673973
AT4G26120	0.666792	1.81862	1.44754	0.0065	0.0411478
AT5G25930	2.55113	6.94798	1.44545	0.0023	0.0179744
AT4G23190	11.9773	32.5761	1.44351	5e-05	0.000673973
AT3G54420	1.97677	5.36761	1.44113	0.00425	0.0293958
AT1G07000	5.67055	15.3778	1.43929	5e-05	0.000673973
AT4G33985	5.01061	13.5876	1.43923	0.00055	0.00548244
AT2G28630	48.8487	132.313	1.43756	5e-05	0.000673973
AT4G29050	0.871839	2.36005	1.43669	0.00305	0.0225689
AT5G02400	0.815913	2.20436	1.43388	0.0032	0.0234732
AT3G11840	0.960262	2.59413	1.43375	0.0042	0.0291324
AT1G31350	3.77968	10.1961	1.43169	5e-05	0.000673973
AT3G19930	37.6163	100.523	1.41809	5e-05	0.000673973
AT2G29340	118.669	316.928	1.41721	5e-05	0.000673973
AT4G31500	31.7849	84.6566	1.41328	0.00015	0.00180352
AT4G20460	0.874859	2.32909	1.41265	0.00575	0.0373932
AT5G48540	11.9913	31.7859	1.4064	5e-05	0.000673973
AT5G18360	0.54135	1.42893	1.4003	0.00395	0.0277655
AT5G53370	6.3906	16.8347	1.39741	5e-05	0.000673973
AT4G18170	4.02526	10.6016	1.39712	0.0002	0.0023176
AT3G01970	3.13706	8.24215	1.39361	0.00125	0.0109161
AT4G01540	0.902518	2.36766	1.39143	0.0045	0.0307784
AT5G19230	81.221	212.703	1.38891	5e-05	0.000673973
AT2G36690	15.5032	40.598	1.38884	5e-05	0.000673973
AT4G21390	0.953442	2.48944	1.3846	0.00075	0.00713195
AT5G58350	7.82145	20.3981	1.38293	5e-05	0.000673973
AT2G46440	0.655659	1.70778	1.38111	0.00345	0.0249313
AT5G65300	2.85069	7.41876	1.37987	0.008	0.0483799
AT2G29720	6.19551	16.0627	1.37442	5e-05	0.000673973
AT2G17230	45.1926	116.823	1.37017	5e-05	0.000673973
AT5G01040	8.76546	22.5782	1.36503	0.0001	0.00126316
AT1G43800	1.45786	3.74049	1.35937	0.00355	0.0255351
AT2G15880	105.546	269.712	1.35355	5e-05	0.000673973
AT1G08050	1.50949	3.85707	1.35345	0.00065	0.00631165
AT2G17036	1.55007	3.95722	1.35215	0.0039	0.0274931
AT5G43380	2.00074	5.10649	1.3518	0.00065	0.00631165
AT1G69900	5.39431	13.7216	1.34694	5e-05	0.000673973
AT3G19390	8.222	20.8941	1.34553	5e-05	0.000673973
AT1G72800	2.28504	5.79561	1.34274	0.00115	0.0101821
AT1G61360	4.77728	12.1053	1.34137	5e-05	0.000673973
AT1G66880	2.13552	5.39849	1.33797	5e-05	0.000673973
AT1G16110	8.62049	21.7451	1.33485	5e-05	0.000673973
AT2G25735	9.51658	23.9562	1.33188	0.0002	0.0023176
AT1G78850	67.9438	171.023	1.33178	5e-05	0.000673973
AT1G02520	0.418743	1.05201	1.32901	0.005	0.0334865
AT5G28630	14.9598	37.5566	1.32798	0.0001	0.00126316
AT2G16586	79.3636	198.774	1.32458	5e-05	0.000673973
AT4G39955	2.64377	6.5909	1.31788	0.00175	0.0143457
AT5G40780	10.935	27.1754	1.31335	5e-05	0.000673973
AT3G13450	71.0253	175.86	1.30802	5e-05	0.000673973
AT2G23340	9.09675	22.4299	1.302	5e-05	0.000673973
AT2G23320	64.1464	158.102	1.30141	5e-05	0.000673973
AT2G41660	2.43973	6.00186	1.29869	0.0014	0.0119837
AT4G37520	21.0073	51.6115	1.2968	5e-05	0.000673973
AT1G45145	8.01979	19.6985	1.29645	0.0002	0.0023176
AT4G08040	3.25209	7.92124	1.28436	0.0012	0.0105436
AT3G46110	1.47826	3.59765	1.28315	0.0058	0.0376289
AT1G17860	48.3041	117.39	1.28109	5e-05	0.000673973
AT5G45380	2.26337	5.49225	1.27892	0.0002	0.0023176
AT1G24150	4.46726	10.8287	1.2774	5e-05	0.000673973
AT1G62300	7.0593	17.0877	1.27536	5e-05	0.000673973
AT2G30490	59.8358	144.585	1.27284	0.00015	0.00180352
AT5G01100	2.21184	5.33513	1.27028	0.0009	0.00830067
AT2G01020	3668.4	8834.31	1.26797	0.00705	0.0438395
AT5G61520	11.951	28.7653	1.2672	5e-05	0.000673973
AT5G04310	3.91332	9.40089	1.26441	5e-05	0.000673973
AT1G34750	3.78098	9.0678	1.26199	0.00035	0.00373932
AT4G19520	1.91149	4.56557	1.2561	5e-05	0.000673973
AT5G05600	1.79497	4.28596	1.25566	0.005	0.0334865
AT5G66052	100.351	239.605	1.2556	5e-05	0.000673973
AT2G38940	17.8658	42.6362	1.25488	0.00025	0.00281798
AT5G67450	1.62419	3.87179	1.25328	0.0075	0.0460101
AT1G65730	0.830937	1.97803	1.25125	0.00525	0.0347776
AT2G16700	21.6267	51.469	1.25089	5e-05	0.000673973
AT1G67470	3.89955	9.26245	1.24809	0.0003	0.00328926
AT3G22460	3.37582	8.01174	1.24688	0.0007	0.00672103
AT3G02070	14.0238	33.2464	1.24532	5e-05	0.000673973
AT4G04570	19.5696	46.3842	1.24502	5e-05	0.000673973
AT5G06865	14.3475	33.7872	1.23568	5e-05	0.000673973
AT1G61820	4.85795	11.4136	1.23234	5e-05	0.000673973
AT4G37370	3.04415	7.1509	1.23209	0.0002	0.0023176
AT5G14470	6.97472	16.3741	1.23121	0.00045	0.00463028
AT1G03090	131.234	307.102	1.22658	0.00015	0.00180352
AT4G13180	12.9472	30.2854	1.22599	5e-05	0.000673973
AT2G43445	5.29389	12.3565	1.22287	0.0002	0.0023176
AT4G31800	9.38897	21.9107	1.2226	5e-05	0.000673973
AT5G05320	3.51578	8.20318	1.22234	0.001	0.00906646
AT2G47130	4.33706	10.0908	1.21825	0.00235	0.0183004
AT1G01340	2.22326	5.17239	1.21815	0.0002	0.0023176
AT3G47570	4.87171	11.3127	1.21544	5e-05	0.000673973
AT1G56140	7.48167	17.3684	1.21503	5e-05	0.000673973
AT2G15480	2.37573	5.50316	1.21189	0.00205	0.0163567
AT5G13200	1.99806	4.62589	1.21113	0.0067	0.0421329
AT3G51660	7.57087	17.3891	1.19965	0.00115	0.0101821
AT1G18270	27.5667	63.2866	1.19898	5e-05	0.000673973
AT3G52450	3.94166	9.04621	1.19851	0.0005	0.00506535
AT4G13510	25.9213	59.4179	1.19676	5e-05	0.000673973
AT5G41900	4.08524	9.33824	1.19273	0.0005	0.00506535
AT2G38290	16.1427	36.8355	1.19022	5e-05	0.000673973
AT4G36990	7.75688	17.6618	1.18709	5e-05	0.000673973
AT1G76560	18.0735	41.1485	1.18697	0.0004	0.00419356
AT4G23300	13.543	30.8304	1.1868	5e-05	0.000673973
AT3G04210	1.30849	2.9748	1.18489	0.0037	0.0263729
AT5G54720	4.4692	10.157	1.18439	0.005	0.0334865
AT5G61380	34.0731	77.182	1.17963	5e-05	0.000673973
AT3G51920	82.2521	185.858	1.17608	5e-05	0.000673973
AT5G67480	37.9236	85.3974	1.1711	5e-05	0.000673973
AT5G28145	1.35225	3.03718	1.16737	0.00045	0.00463028
AT1G70140	2.25615	5.05537	1.16395	0.0001	0.00126316
AT2G41100	295.626	662.203	1.1635	0.00015	0.00180352
AT1G03370	8.98074	20.0307	1.1573	5e-05	0.000673973
AT2G39380	2.98819	6.6637	1.15705	0.0006	0.00589843
AT4G33050	19.7175	43.9044	1.15489	5e-05	0.000673973
AT3G03020	11.3062	25.0916	1.15009	0.0006	0.00589843
AT3G50950	28.0811	62.3109	1.14988	0.0001	0.00126316
AT5G66480	2.2995	5.08638	1.14532	0.00225	0.0176545
AT5G17000	5.08975	11.2475	1.14394	0.00055	0.00548244
AT3G07040	3.13106	6.91184	1.14242	0.00025	0.00281798
AT3G50420	0.855517	1.88726	1.14143	0.00815	0.0490829
AT2G46750	3.17865	7.00497	1.13997	0.002	0.0160481
AT3G16565	4.27615	9.42296	1.13987	0.0014	0.0119837
AT5G62630	7.097	15.6358	1.13957	5e-05	0.000673973
AT4G11650	18.5971	40.9573	1.13904	5e-05	0.000673973
AT1G73260	37.8445	83.317	1.13853	0.0001	0.00126316
AT5G28626	4.55728	10.0175	1.13628	0.00045	0.00463028
AT1G27330	47.8213	104.869	1.13286	5e-05	0.000673973
AT1G12790	6.99806	15.2881	1.12739	0.00025	0.00281798
AT1G12780	119.25	260.283	1.12609	5e-05	0.000673973
AT5G61560	2.04192	4.45675	1.12607	0.001	0.00906646
AT4G32800	3.0213	6.56237	1.11905	0.00195	0.0157138
AT2G30140	6.31621	13.7119	1.1183	5e-05	0.000673973
AT5G48530	3.85663	8.32718	1.11049	0.0023	0.0179744
AT3G26590	1.54342	3.32346	1.10656	0.0072	0.0445816
AT3G59350	69.1177	148.418	1.10254	5e-05	0.000673973
AT4G37870	173.415	372.053	1.10127	0.0012	0.0105436
AT5G17280	32.1369	68.8771	1.0998	0.0002	0.0023176
AT2G33830	1496.96	3205.04	1.0983	0.0016	0.0133349
AT1G56540	0.765419	1.63741	1.0971	0.00705	0.0438395
AT1G06265	3.3107	7.07041	1.09466	0.00115	0.0101821
AT2G44790	35.5655	75.7306	1.0904	0.0002	0.0023176
AT3G44970	3.23165	6.87906	1.08994	0.00275	0.0207718
AT4G37220	35.503	75.469	1.08794	5e-05	0.000673973
AT1G61370	1.92468	4.08738	1.08656	0.00195	0.0157138
AT2G23330	2.29768	4.86698	1.08285	0.00015	0.00180352
AT5G52310	14.6925	31.0875	1.08126	5e-05	0.000673973
AT3G18830	40.5601	85.7591	1.08023	5e-05	0.000673973
AT4G01010	1.93209	4.08331	1.07958	0.0041	0.0285786
AT3G09830	6.98705	14.7503	1.07799	0.0002	0.0023176
AT2G20724	8.93253	18.8423	1.07684	0.00775	0.0471835
AT1G76700	21.6119	45.546	1.0755	5e-05	0.000673973
AT2G46160	6.39342	13.4723	1.07534	0.00285	0.0213921
AT1G68238	36.1896	76.171	1.07367	0.00265	0.020165
AT4G24110	6.2439	13.1414	1.0736	0.003	0.0222721
AT1G22500	10.4013	21.881	1.07291	0.00085	0.00791899
AT1G22400	8.5745	18.001	1.06996	5e-05	0.000673973
AT1G70520	17.0098	35.6982	1.06948	5e-05	0.000673973
AT1G17830	2.0182	4.22943	1.06739	0.0057	0.0371627
AT5G43580	27.0324	56.6396	1.06712	0.0006	0.00589843
AT3G25190	9.44559	19.7907	1.06711	0.0015	0.0126604
AT1G28600	18.451	38.6069	1.06516	5e-05	0.000673973
AT3G49620	5.34535	11.1843	1.06512	0.00205	0.0163567
AT5G60270	8.15576	17.0562	1.06441	5e-05	0.000673973
AT5G17460	3.59394	7.51062	1.06336	0.0006	0.00589843
AT1G03850	16.4637	34.3576	1.06134	0.00115	0.0101821
AT1G74330	5.89848	12.3038	1.06069	0.0002	0.0023176
AT1G16916	14.2146	29.4985	1.05327	0.0064	0.0406897
AT5G19240	47.1091	97.6664	1.05186	5e-05	0.000673973
AT1G43886	1.21696	2.51365	1.0465	0.00055	0.00548244
AT2G38380	3.48574	7.18674	1.04387	0.00345	0.0249313
AT4G23700	1.87154	3.85428	1.04224	0.00625	0.0399527
AT5G07440	302.513	622.257	1.04051	0.00015	0.00180352
AT5G63905	15.5951	32.0522	1.03933	0.0042	0.0291324
AT1G15890	1.26166	2.59162	1.03854	0.0079	0.0478886
AT5G37600	45.8456	94.1298	1.03787	0.00075	0.00713195
AT4G34950	26.5936	54.566	1.03693	5e-05	0.000673973
AT5G52830	3.01749	6.19068	1.03675	0.0062	0.0397082
AT3G45210	9.36647	19.1961	1.03524	0.0031	0.0228667
AT4G36150	2.16883	4.43972	1.03355	0.00065	0.00631165
AT2G31810	131.432	268.892	1.03271	5e-05	0.000673973
AT1G37130	531.087	1085.89	1.03185	0.00265	0.020165
AT5G49480	16.0555	32.769	1.02927	0.00015	0.00180352
AT3G06850	48.8917	99.668	1.02754	0.00045	0.00463028
AT4G39890	5.3875	10.9804	1.02724	0.00685	0.042858
AT2G27150	6.35174	12.9377	1.02636	5e-05	0.000673973
AT1G17255	1.50685	3.06349	1.02364	0.00255	0.0195543
AT1G75750	217.013	440.834	1.02245	5e-05	0.000673973
AT1G21310	115.406	233.916	1.01927	0.00015	0.00180352
AT3G21870	12.9464	26.2276	1.01853	0.0026	0.0198635
AT1G74650	5.01053	10.1413	1.01721	0.0016	0.0133349
AT3G59080	19.8337	40.1366	1.01697	0.0002	0.0023176
AT3G21090	10.3476	20.9328	1.01647	0.0001	0.00126316
AT4G34135	13.1191	26.5227	1.01556	0.0002	0.0023176
AT3G04070	5.39958	10.9064	1.01426	0.0041	0.0285786
AT5G56100	92.6125	187.044	1.0141	0.0002	0.0023176
AT2G40520	3.00637	6.06856	1.01333	0.0016	0.0133349
AT5G48380	28.4344	57.383	1.01299	5e-05	0.000673973
AT5G60100	8.38223	16.8961	1.01129	5e-05	0.000673973
AT2G38400	24.5206	49.4137	1.01092	5e-05	0.000673973
AT5G48250	16.2838	32.7754	1.00918	5e-05	0.000673973
AT1G61667	9.80027	19.7142	1.00834	0.0035	0.0252339
AT4G30210	71.6821	144.158	1.00797	0.0001	0.00126316
AT5G05460	2.74403	5.51664	1.00749	0.00275	0.0207718
AT2G44290	6.07278	12.2071	1.00729	0.00615	0.0394584
AT4G13330	2.6443	5.3106	1.00599	0.00735	0.0453077
AT3G15620	10.5755	21.2318	1.0055	5e-05	0.000673973
AT1G59359	18.7916	37.6925	1.00419	5e-05	0.000673973
AT4G04220	3.04429	6.10288	1.00339	0.0026	0.0198635
AT3G46640	54.971	110.175	1.00305	5e-05	0.000673973
AT5G12930	4.32248	8.652	1.00117	0.00255	0.0195543
AT4G34180	41.135	82.3342	1.00112	0.00015	0.00180352
